# Supplementary material for: PCAtest: testing the statistical significance of Principal Component Analysis in R
Source: PeerJ. 2022 Feb 17;10:e12967. doi: 10.7717/peerj.12967 (PMC8858582; doi:10.7717/peerj.12967)
Supplement: Supplemental Information 7 [file peerj-10-12967-s007.txt]

"V1" "V2" "V3" "V4" "V5" "V6" "V7" "V8" "V9" "V10" "V11" "V12" "V13" "V14" "V15" "V16" "V17" "V18" "V19" "V20" "V21" "V22" "V23" "V24" "V25" "V26" "V27" "V28" "V29" "V30" "V31" "V32" "V33" "V34" "V35" "V36" "V37" "V38" "V39" "V40" "V41" "V42" "V43" "V44" "V45" "V46" "V47" "V48" "V49" "V50" "V51" "V52" "V53" "V54" "V55" "V56" "V57" "V58" "V59" "V60" "V61" "V62" "V63" "V64" "V65" "V66" "V67" "V68" "V69" "V70" "V71" "V72" "V73" "V74" "V75" "V76" "V77" "V78" "V79" "V80" "V81" "V82" "V83" "V84" "V85" "V86" "V87" "V88" "V89" "V90" "V91" "V92" "V93" "V94" "V95" "V96" "V97" "V98" "V99" "V100" "V101" "V102" "V103" "V104" "V105" "V106" "V107" "V108" "V109" "V110" "V111" "V112" "V113" "V114" "V115" "V116" "V117" "V118" "V119" "V120" "V121" "V122" "V123" "V124" "V125" "V126" "V127" "V128" "V129" "V130" "V131" "V132" "V133" "V134" "V135" "V136" "V137" "V138" "V139" "V140" "V141" "V142" "V143" "V144" "V145" "V146" "V147" "V148" "V149" "V150" "V151" "V152" "V153" "V154" "V155" "V156" "V157" "V158" "V159" "V160" "V161" "V162" "V163" "V164" "V165" "V166" "V167" "V168" "V169" "V170" "V171" "V172" "V173" "V174" "V175" "V176" "V177" "V178" "V179" "V180" "V181" "V182" "V183" "V184" "V185" "V186" "V187" "V188" "V189" "V190" "V191" "V192" "V193" "V194" "V195" "V196" "V197" "V198" "V199" "V200" "V201" "V202" "V203" "V204" "V205" "V206" "V207" "V208" "V209" "V210" "V211" "V212" "V213" "V214" "V215" "V216" "V217" "V218" "V219" "V220" "V221" "V222" "V223" "V224" "V225" "V226" "V227" "V228" "V229" "V230" "V231" "V232" "V233" "V234" "V235" "V236" "V237" "V238" "V239" "V240" "V241" "V242" "V243" "V244" "V245" "V246" "V247" "V248" "V249" "V250" "V251" "V252" "V253" "V254" "V255" "V256" "V257" "V258" "V259" "V260" "V261" "V262" "V263" "V264" "V265" "V266" "V267" "V268" "V269" "V270" "V271" "V272" "V273" "V274" "V275" "V276" "V277" "V278" "V279" "V280" "V281" "V282" "V283" "V284" "V285" "V286" "V287" "V288" "V289" "V290" "V291" "V292" "V293" "V294" "V295" "V296" "V297" "V298" "V299" "V300" "V301" "V302" "V303" "V304" "V305" "V306" "V307" "V308" "V309" "V310" "V311" "V312" "V313" "V314" "V315" "V316" "V317" "V318" "V319" "V320" "V321" "V322" "V323" "V324" "V325" "V326" "V327" "V328" "V329" "V330" "V331" "V332" "V333" "V334" "V335" "V336" "V337" "V338" "V339" "V340" "V341" "V342" "V343" "V344" "V345" "V346" "V347" "V348" "V349" "V350" "V351" "V352" "V353" "V354" "V355" "V356" "V357" "V358" "V359" "V360" "V361" "V362" "V363" "V364" "V365" "V366" "V367" "V368" "V369" "V370" "V371" "V372" "V373" "V374" "V375" "V376" "V377" "V378" "V379" "V380" "V381" "V382" "V383" "V384" "V385" "V386" "V387" "V388" "V389" "V390" "V391" "V392" "V393" "V394" "V395" "V396" "V397" "V398" "V399" "V400" "V401" "V402" "V403" "V404" "V405" "V406" "V407" "V408" "V409" "V410" "V411" "V412" "V413" "V414" "V415" "V416" "V417" "V418" "V419" "V420" "V421" "V422" "V423" "V424" "V425" "V426" "V427" "V428" "V429" "V430" "V431" "V432" "V433" "V434" "V435" "V436" "V437" "V438" "V439" "V440" "V441" "V442" "V443" "V444" "V445" "V446" "V447" "V448" "V449" "V450" "V451" "V452" "V453" "V454" "V455" "V456" "V457" "V458" "V459" "V460" "V461" "V462" "V463" "V464" "V465" "V466" "V467" "V468" "V469" "V470" "V471" "V472" "V473" "V474" "V475" "V476" "V477" "V478" "V479" "V480" "V481" "V482" "V483" "V484" "V485" "V486" "V487" "V488" "V489" "V490" "V491" "V492" "V493" "V494" "V495" "V496" "V497" "V498" "V499" "V500" "V501" "V502" "V503" "V504" "V505" "V506" "V507" "V508" "V509" "V510" "V511" "V512" "V513" "V514" "V515" "V516" "V517" "V518" "V519" "V520" "V521" "V522" "V523" "V524" "V525" "V526" "V527" "V528" "V529" "V530" "V531" "V532" "V533" "V534" "V535" "V536" "V537" "V538" "V539" "V540" "V541" "V542" "V543" "V544" "V545" "V546" "V547" "V548" "V549" "V550" "V551" "V552" "V553" "V554" "V555" "V556" "V557" "V558" "V559" "V560" "V561" "V562" "V563" "V564" "V565" "V566" "V567" "V568" "V569" "V570" "V571" "V572" "V573" "V574" "V575" "V576" "V577" "V578" "V579" "V580" "V581" "V582" "V583" "V584" "V585" "V586" "V587" "V588" "V589" "V590" "V591" "V592" "V593" "V594" "V595" "V596" "V597" "V598" "V599" "V600" "V601" "V602" "V603" "V604" "V605" "V606" "V607" "V608" "V609" "V610" "V611" "V612" "V613" "V614" "V615" "V616" "V617" "V618" "V619" "V620" "V621" "V622" "V623" "V624" "V625" "V626" "V627" "V628" "V629" "V630" "V631" "V632" "V633" "V634" "V635" "V636" "V637" "V638" "V639" "V640" "V641" "V642" "V643" "V644" "V645" "V646" "V647" "V648" "V649" "V650" "V651" "V652" "V653" "V654" "V655" "V656" "V657" "V658" "V659" "V660" "V661" "V662" "V663" "V664" "V665" "V666" "V667" "V668" "V669" "V670" "V671" "V672" "V673" "V674" "V675" "V676" "V677" "V678" "V679" "V680" "V681" "V682" "V683" "V684" "V685" "V686" "V687" "V688" "V689" "V690" "V691" "V692" "V693" "V694" "V695" "V696" "V697" "V698" "V699" "V700" "V701" "V702" "V703" "V704" "V705" "V706" "V707" "V708" "V709" "V710" "V711" "V712" "V713" "V714" "V715" "V716" "V717" "V718" "V719" "V720" "V721" "V722" "V723" "V724" "V725" "V726" "V727" "V728" "V729" "V730" "V731" "V732" "V733" "V734" "V735" "V736" "V737" "V738" "V739" "V740" "V741" "V742" "V743" "V744" "V745" "V746" "V747" "V748" "V749" "V750" "V751" "V752" "V753" "V754" "V755" "V756" "V757" "V758" "V759" "V760" "V761" "V762" "V763" "V764" "V765" "V766" "V767" "V768" "V769" "V770" "V771" "V772" "V773" "V774" "V775" "V776" "V777" "V778" "V779" "V780" "V781" "V782" "V783" "V784" "V785" "V786" "V787" "V788" "V789" "V790" "V791" "V792" "V793" "V794" "V795" "V796" "V797" "V798" "V799" "V800" "V801" "V802" "V803" "V804" "V805" "V806" "V807" "V808" "V809" "V810" "V811" "V812" "V813" "V814" "V815" "V816" "V817" "V818" "V819" "V820" "V821" "V822" "V823" "V824" "V825" "V826" "V827" "V828" "V829" "V830" "V831" "V832" "V833" "V834" "V835" "V836" "V837" "V838" "V839" "V840" "V841" "V842" "V843" "V844" "V845" "V846" "V847" "V848" "V849" "V850" "V851" "V852" "V853" "V854" "V855" "V856" "V857" "V858" "V859" "V860" "V861" "V862" "V863" "V864" "V865" "V866" "V867" "V868" "V869" "V870" "V871" "V872" "V873" "V874" "V875" "V876" "V877" "V878" "V879" "V880" "V881" "V882" "V883" "V884" "V885" "V886" "V887" "V888" "V889" "V890" "V891" "V892" "V893" "V894" "V895" "V896" "V897" "V898" "V899" "V900" "V901" "V902" "V903" "V904" "V905" "V906" "V907" "V908" "V909" "V910" "V911" "V912" "V913" "V914" "V915" "V916" "V917" "V918" "V919" "V920" "V921" "V922" "V923" "V924" "V925" "V926" "V927" "V928" "V929" "V930" "V931" "V932" "V933" "V934" "V935" "V936" "V937" "V938" "V939" "V940" "V941" "V942" "V943" "V944" "V945" "V946" "V947" "V948" "V949" "V950" "V951" "V952" "V953" "V954" "V955" "V956" "V957" "V958" "V959" "V960" "V961" "V962" "V963" "V964" "V965" "V966" "V967" "V968" "V969" "V970" "V971" "V972" "V973" "V974" "V975" "V976" "V977" "V978" "V979" "V980" "V981" "V982" "V983" "V984" "V985" "V986" "V987" "V988" "V989" "V990" "V991" "V992" "V993" "V994" "V995" "V996" "V997" "V998" "V999" "V1000" "V1001" "V1002" "V1003" "V1004" "V1005" "V1006" "V1007" "V1008" "V1009" "V1010" "V1011" "V1012" "V1013" "V1014" "V1015" "V1016" "V1017" "V1018" "V1019" "V1020" "V1021" "V1022" "V1023" "V1024" "V1025" "V1026" "V1027" "V1028" "V1029" "V1030" "V1031" "V1032" "V1033" "V1034" "V1035" "V1036" "V1037" "V1038" "V1039" "V1040" "V1041" "V1042" "V1043" "V1044" "V1045" "V1046" "V1047" "V1048" "V1049" "V1050" "V1051" "V1052" "V1053" "V1054" "V1055" "V1056" "V1057" "V1058" "V1059" "V1060" "V1061" "V1062" "V1063" "V1064" "V1065" "V1066" "V1067" "V1068" "V1069" "V1070" "V1071" "V1072" "V1073" "V1074" "V1075" "V1076" "V1077" "V1078" "V1079" "V1080" "V1081" "V1082" "V1083" "V1084" "V1085" "V1086" "V1087" "V1088" "V1089" "V1090" "V1091" "V1092" "V1093" "V1094" "V1095" "V1096" "V1097" "V1098" "V1099" "V1100" "V1101" "V1102" "V1103" "V1104" "V1105" "V1106" "V1107" "V1108" "V1109" "V1110" "V1111" "V1112" "V1113" "V1114" "V1115" "V1116" "V1117" "V1118" "V1119" "V1120" "V1121" "V1122" "V1123" "V1124" "V1125" "V1126" "V1127" "V1128" "V1129" "V1130" "V1131" "V1132" "V1133" "V1134" "V1135" "V1136" "V1137" "V1138" "V1139" "V1140" "V1141" "V1142" "V1143" "V1144" "V1145" "V1146" "V1147" "V1148" "V1149" "V1150" "V1151" "V1152" "V1153" "V1154" "V1155" "V1156" "V1157" "V1158" "V1159" "V1160" "V1161" "V1162" "V1163" "V1164" "V1165" "V1166" "V1167" "V1168" "V1169" "V1170" "V1171" "V1172" "V1173" "V1174" "V1175" "V1176" "V1177" "V1178" "V1179" "V1180" "V1181" "V1182" "V1183" "V1184" "V1185" "V1186" "V1187" "V1188" "V1189" "V1190" "V1191" "V1192" "V1193" "V1194" "V1195" "V1196" "V1197" "V1198" "V1199" "V1200" "V1201" "V1202" "V1203" "V1204" "V1205" "V1206" "V1207" "V1208" "V1209" "V1210" "V1211" "V1212" "V1213" "V1214" "V1215" "V1216" "V1217" "V1218" "V1219" "V1220" "V1221" "V1222" "V1223" "V1224" "V1225" "V1226" "V1227" "V1228" "V1229" "V1230" "V1231" "V1232" "V1233" "V1234" "V1235" "V1236" "V1237" "V1238" "V1239" "V1240" "V1241" "V1242" "V1243" "V1244" "V1245" "V1246" "V1247" "V1248" "V1249" "V1250" "V1251" "V1252" "V1253" "V1254" "V1255" "V1256" "V1257" "V1258" "V1259" "V1260" "V1261" "V1262" "V1263" "V1264" "V1265" "V1266" "V1267" "V1268" "V1269" "V1270" "V1271" "V1272" "V1273" "V1274" "V1275" "V1276" "V1277" "V1278" "V1279" "V1280" "V1281" "V1282" "V1283" "V1284" "V1285" "V1286" "V1287" "V1288" "V1289" "V1290" "V1291" "V1292" "V1293" "V1294" "V1295" "V1296" "V1297" "V1298" "V1299" "V1300" "V1301" "V1302" "V1303" "V1304" "V1305" "V1306" "V1307" "V1308" "V1309" "V1310" "V1311" "V1312" "V1313" "V1314" "V1315" "V1316" "V1317" "V1318" "V1319" "V1320" "V1321" "V1322" "V1323" "V1324" "V1325" "V1326" "V1327" "V1328" "V1329" "V1330" "V1331" "V1332" "V1333" "V1334" "V1335" "V1336" "V1337" "V1338" "V1339" "V1340" "V1341" "V1342" "V1343" "V1344" "V1345" "V1346" "V1347" "V1348" "V1349" "V1350" "V1351" "V1352" "V1353" "V1354" "V1355" "V1356" "V1357" "V1358" "V1359" "V1360" "V1361" "V1362" "V1363" "V1364" "V1365" "V1366" "V1367" "V1368" "V1369" "V1370" "V1371" "V1372" "V1373" "V1374" "V1375" "V1376" "V1377" "V1378" "V1379" "V1380" "V1381" "V1382" "V1383" "V1384" "V1385" "V1386" "V1387" "V1388" "V1389" "V1390" "V1391" "V1392" "V1393" "V1394" "V1395" "V1396" "V1397" "V1398" "V1399" "V1400" "V1401" "V1402" "V1403" "V1404" "V1405" "V1406" "V1407" "V1408" "V1409" "V1410" "V1411" "V1412" "V1413" "V1414" "V1415" "V1416" "V1417" "V1418" "V1419" "V1420" "V1421" "V1422" "V1423" "V1424" "V1425" "V1426" "V1427" "V1428" "V1429" "V1430" "V1431" "V1432" "V1433" "V1434" "V1435" "V1436" "V1437" "V1438" "V1439" "V1440" "V1441" "V1442" "V1443" "V1444" "V1445" "V1446" "V1447" "V1448" "V1449" "V1450" "V1451" "V1452" "V1453" "V1454" "V1455" "V1456" "V1457" "V1458" "V1459" "V1460" "V1461" "V1462" "V1463" "V1464" "V1465" "V1466" "V1467" "V1468" "V1469" "V1470" "V1471" "V1472" "V1473" "V1474" "V1475" "V1476" "V1477" "V1478" "V1479" "V1480" "V1481" "V1482" "V1483" "V1484" "V1485" "V1486" "V1487" "V1488" "V1489" "V1490" "V1491" "V1492" "V1493" "V1494" "V1495" "V1496" "V1497" "V1498" "V1499" "V1500" "V1501" "V1502" "V1503" "V1504" "V1505" "V1506" "V1507" "V1508" "V1509" "V1510" "V1511" "V1512" "V1513" "V1514" "V1515" "V1516" "V1517" "V1518" "V1519" "V1520" "V1521" "V1522" "V1523" "V1524" "V1525" "V1526" "V1527" "V1528" "V1529" "V1530" "V1531" "V1532" "V1533" "V1534" "V1535" "V1536" "V1537" "V1538" "V1539" "V1540" "V1541" "V1542" "V1543" "V1544" "V1545" "V1546" "V1547" "V1548" "V1549" "V1550" "V1551" "V1552" "V1553" "V1554" "V1555" "V1556" "V1557" "V1558" "V1559" "V1560" "V1561" "V1562" "V1563" "V1564" "V1565" "V1566" "V1567" "V1568" "V1569" "V1570" "V1571" "V1572" "V1573" "V1574" "V1575" "V1576" "V1577" "V1578" "V1579" "V1580" "V1581" "V1582" "V1583" "V1584" "V1585" "V1586" "V1587" "V1588" "V1589" "V1590" "V1591" "V1592" "V1593" "V1594" "V1595" "V1596" "V1597" "V1598" "V1599" "V1600" "V1601" "V1602" "V1603" "V1604" "V1605" "V1606" "V1607" "V1608" "V1609" "V1610" "V1611" "V1612" "V1613" "V1614" "V1615" "V1616" "V1617" "V1618" "V1619" "V1620" "V1621" "V1622" "V1623" "V1624" "V1625" "V1626" "V1627" "V1628" "V1629" "V1630" "V1631" "V1632" "V1633" "V1634" "V1635" "V1636" "V1637" "V1638" "V1639" "V1640" "V1641" "V1642" "V1643" "V1644" "V1645" "V1646" "V1647" "V1648" "V1649" "V1650" "V1651" "V1652" "V1653" "V1654" "V1655" "V1656" "V1657" "V1658" "V1659" "V1660" "V1661" "V1662" "V1663" "V1664" "V1665" "V1666" "V1667" "V1668" "V1669" "V1670" "V1671" "V1672" "V1673" "V1674" "V1675" "V1676" "V1677" "V1678" "V1679" "V1680" "V1681" "V1682" "V1683" "V1684" "V1685" "V1686" "V1687" "V1688" "V1689" "V1690" "V1691" "V1692" "V1693" "V1694" "V1695" "V1696" "V1697" "V1698" "V1699" "V1700" "V1701" "V1702" "V1703" "V1704" "V1705" "V1706" "V1707" "V1708" "V1709" "V1710" "V1711" "V1712" "V1713" "V1714" "V1715" "V1716" "V1717" "V1718" "V1719" "V1720" "V1721" "V1722" "V1723" "V1724" "V1725" "V1726" "V1727" "V1728" "V1729" "V1730" "V1731" "V1732" "V1733" "V1734" "V1735" "V1736" "V1737" "V1738" "V1739" "V1740" "V1741" "V1742" "V1743" "V1744" "V1745" "V1746" "V1747" "V1748" "V1749" "V1750" "V1751" "V1752" "V1753" "V1754" "V1755" "V1756" "V1757" "V1758" "V1759" "V1760" "V1761" "V1762" "V1763" "V1764" "V1765" "V1766" "V1767" "V1768" "V1769" "V1770" "V1771" "V1772" "V1773" "V1774" "V1775" "V1776" "V1777" "V1778" "V1779" "V1780" "V1781" "V1782" "V1783" "V1784" "V1785" "V1786" "V1787" "V1788" "V1789" "V1790" "V1791" "V1792" "V1793" "V1794" "V1795" "V1796" "V1797" "V1798" "V1799" "V1800" "V1801" "V1802" "V1803" "V1804" "V1805" "V1806" "V1807" "V1808" "V1809" "V1810" "V1811" "V1812" "V1813" "V1814" "V1815" "V1816" "V1817" "V1818" "V1819" "V1820" "V1821" "V1822" "V1823" "V1824" "V1825" "V1826" "V1827" "V1828" "V1829" "V1830" "V1831" "V1832" "V1833" "V1834" "V1835" "V1836" "V1837" "V1838" "V1839" "V1840" "V1841" "V1842" "V1843" "V1844" "V1845" "V1846" "V1847" "V1848" "V1849" "V1850" "V1851" "V1852" "V1853" "V1854" "V1855" "V1856" "V1857" "V1858" "V1859" "V1860" "V1861" "V1862" "V1863" "V1864" "V1865" "V1866" "V1867" "V1868" "V1869" "V1870" "V1871" "V1872" "V1873" "V1874" "V1875" "V1876" "V1877" "V1878" "V1879" "V1880" "V1881" "V1882" "V1883" "V1884" "V1885" "V1886" "V1887" "V1888" "V1889" "V1890" "V1891" "V1892" "V1893" "V1894" "V1895" "V1896" "V1897" "V1898" "V1899" "V1900" "V1901" "V1902" "V1903" "V1904" "V1905" "V1906" "V1907" "V1908" "V1909" "V1910" "V1911" "V1912" "V1913" "V1914" "V1915" "V1916" "V1917" "V1918" "V1919" "V1920" "V1921" "V1922" "V1923" "V1924" "V1925" "V1926" "V1927" "V1928" "V1929" "V1930" "V1931" "V1932" "V1933" "V1934" "V1935" "V1936" "V1937" "V1938" "V1939" "V1940" "V1941" "V1942" "V1943" "V1944" "V1945" "V1946" "V1947" "V1948" "V1949" "V1950" "V1951" "V1952" "V1953" "V1954" "V1955" "V1956" "V1957" "V1958" "V1959" "V1960" "V1961" "V1962" "V1963" "V1964" "V1965" "V1966" "V1967" "V1968" "V1969" "V1970" "V1971" "V1972" "V1973" "V1974" "V1975" "V1976" "V1977" "V1978" "V1979" "V1980" "V1981" "V1982" "V1983" "V1984" "V1985" "V1986" "V1987" "V1988" "V1989" "V1990" "V1991" "V1992" "V1993" "V1994" "V1995" "V1996" "V1997" "V1998" "V1999" "V2000" "V2001" "V2002" "V2003" "V2004" "V2005" "V2006" "V2007" "V2008" "V2009" "V2010" "V2011" "V2012" "V2013" "V2014" "V2015" "V2016" "V2017" "V2018" "V2019" "V2020" "V2021" "V2022" "V2023" "V2024" "V2025" "V2026" "V2027" "V2028" "V2029" "V2030" "V2031" "V2032" "V2033" "V2034" "V2035" "V2036" "V2037" "V2038" "V2039" "V2040" "V2041" "V2042" "V2043" "V2044" "V2045" "V2046" "V2047" "V2048" "V2049" "V2050" "V2051" "V2052" "V2053" "V2054" "V2055" "V2056" "V2057" "V2058" "V2059" "V2060" "V2061" "V2062" "V2063" "V2064" "V2065" "V2066" "V2067" "V2068" "V2069" "V2070" "V2071" "V2072" "V2073" "V2074" "V2075" "V2076" "V2077" "V2078" "V2079" "V2080" "V2081" "V2082" "V2083" "V2084" "V2085" "V2086" "V2087" "V2088" "V2089" "V2090" "V2091" "V2092" "V2093" "V2094" "V2095" "V2096" "V2097" "V2098" "V2099" "V2100" "V2101" "V2102" "V2103" "V2104" "V2105" "V2106" "V2107" "V2108" "V2109" "V2110" "V2111" "V2112" "V2113" "V2114" "V2115" "V2116" "V2117" "V2118" "V2119" "V2120" "V2121" "V2122" "V2123" "V2124" "V2125" "V2126" "V2127" "V2128" "V2129" "V2130" "V2131" "V2132" "V2133" "V2134" "V2135" "V2136" "V2137" "V2138" "V2139" "V2140" "V2141" "V2142" "V2143" "V2144" "V2145" "V2146" "V2147" "V2148" "V2149" "V2150" "V2151" "V2152" "V2153" "V2154" "V2155" "V2156" "V2157" "V2158" "V2159" "V2160" "V2161" "V2162" "V2163" "V2164" "V2165" "V2166" "V2167" "V2168" "V2169" "V2170" "V2171" "V2172" "V2173" "V2174" "V2175" "V2176" "V2177" "V2178" "V2179" "V2180" "V2181" "V2182" "V2183" "V2184" "V2185" "V2186" "V2187" "V2188" "V2189" "V2190" "V2191" "V2192" "V2193" "V2194" "V2195" "V2196" "V2197" "V2198" "V2199" "V2200" "V2201" "V2202" "V2203" "V2204" "V2205" "V2206" "V2207" "V2208" "V2209" "V2210" "V2211" "V2212" "V2213" "V2214" "V2215" "V2216" "V2217" "V2218" "V2219" "V2220" "V2221" "V2222" "V2223" "V2224" "V2225" "V2226" "V2227" "V2228" "V2229" "V2230" "V2231" "V2232" "V2233" "V2234" "V2235" "V2236" "V2237" "V2238" "V2239" "V2240" "V2241" "V2242" "V2243" "V2244" "V2245" "V2246" "V2247" "V2248" "V2249" "V2250" "V2251" "V2252" "V2253" "V2254" "V2255" "V2256" "V2257" "V2258" "V2259" "V2260" "V2261" "V2262" "V2263" "V2264" "V2265" "V2266" "V2267" "V2268" "V2269" "V2270" "V2271" "V2272" "V2273" "V2274" "V2275" "V2276" "V2277" "V2278" "V2279" "V2280" "V2281" "V2282" "V2283" "V2284" "V2285" "V2286" "V2287" "V2288" "V2289" "V2290" "V2291" "V2292" "V2293" "V2294" "V2295" "V2296" "V2297" "V2298" "V2299" "V2300" "V2301" "V2302" "V2303" "V2304" "V2305" "V2306" "V2307" "V2308" "V2309" "V2310" "V2311" "V2312" "V2313" "V2314" "V2315" "V2316" "V2317" "V2318" "V2319" "V2320" "V2321" "V2322" "V2323" "V2324" "V2325" "V2326" "V2327" "V2328" "V2329" "V2330" "V2331" "V2332" "V2333" "V2334" "V2335" "V2336" "V2337" "V2338" "V2339" "V2340" "V2341" "V2342" "V2343" "V2344" "V2345" "V2346" "V2347" "V2348" "V2349" "V2350" "V2351" "V2352" "V2353" "V2354" "V2355" "V2356" "V2357" "V2358" "V2359" "V2360" "V2361" "V2362" "V2363" "V2364" "V2365" "V2366" "V2367" "V2368" "V2369" "V2370" "V2371" "V2372" "V2373" "V2374" "V2375" "V2376" "V2377" "V2378" "V2379" "V2380" "V2381" "V2382" "V2383" "V2384" "V2385" "V2386" "V2387" "V2388" "V2389" "V2390" "V2391" "V2392" "V2393" "V2394" "V2395" "V2396" "V2397" "V2398" "V2399" "V2400" "V2401" "V2402" "V2403" "V2404" "V2405" "V2406" "V2407" "V2408" "V2409" "V2410" "V2411" "V2412" "V2413" "V2414" "V2415" "V2416" "V2417" "V2418" "V2419" "V2420" "V2421" "V2422" "V2423" "V2424" "V2425" "V2426" "V2427" "V2428" "V2429" "V2430" "V2431" "V2432" "V2433" "V2434" "V2435" "V2436" "V2437" "V2438" "V2439" "V2440" "V2441" "V2442" "V2443" "V2444" "V2445" "V2446" "V2447" "V2448" "V2449" "V2450" "V2451" "V2452" "V2453" "V2454" "V2455" "V2456" "V2457" "V2458" "V2459" "V2460" "V2461" "V2462" "V2463" "V2464" "V2465" "V2466" "V2467" "V2468" "V2469" "V2470" "V2471" "V2472" "V2473" "V2474" "V2475" "V2476" "V2477" "V2478" "V2479" "V2480" "V2481" "V2482" "V2483" "V2484" "V2485" "V2486" "V2487" "V2488" "V2489" "V2490" "V2491" "V2492" "V2493" "V2494" "V2495" "V2496" "V2497" "V2498" "V2499" "V2500" "V2501" "V2502" "V2503" "V2504" "V2505" "V2506" "V2507" "V2508" "V2509" "V2510" "V2511" "V2512" "V2513" "V2514" "V2515" "V2516" "V2517" "V2518" "V2519" "V2520" "V2521" "V2522" "V2523" "V2524" "V2525" "V2526" "V2527" "V2528" "V2529" "V2530" "V2531" "V2532" "V2533" "V2534" "V2535" "V2536" "V2537" "V2538" "V2539" "V2540" "V2541" "V2542" "V2543" "V2544" "V2545" "V2546" "V2547" "V2548" "V2549" "V2550" "V2551" "V2552" "V2553" "V2554" "V2555" "V2556" "V2557" "V2558" "V2559" "V2560" "V2561" "V2562" "V2563" "V2564" "V2565" "V2566" "V2567" "V2568" "V2569" "V2570" "V2571" "V2572" "V2573" "V2574" "V2575" "V2576" "V2577" "V2578" "V2579" "V2580" "V2581" "V2582" "V2583" "V2584" "V2585" "V2586" "V2587" "V2588" "V2589" "V2590" "V2591" "V2592" "V2593" "V2594" "V2595" "V2596" "V2597" "V2598" "V2599" "V2600" "V2601" "V2602" "V2603" "V2604" "V2605" "V2606" "V2607" "V2608" "V2609" "V2610" "V2611" "V2612" "V2613" "V2614" "V2615" "V2616" "V2617" "V2618" "V2619" "V2620" "V2621" "V2622" "V2623" "V2624" "V2625" "V2626" "V2627" "V2628" "V2629" "V2630" "V2631" "V2632" "V2633" "V2634" "V2635" "V2636" "V2637" "V2638" "V2639" "V2640" "V2641" "V2642" "V2643" "V2644" "V2645" "V2646" "V2647" "V2648" "V2649" "V2650" "V2651" "V2652" "V2653" "V2654" "V2655" "V2656" "V2657" "V2658" "V2659" "V2660" "V2661" "V2662" "V2663" "V2664" "V2665" "V2666" "V2667" "V2668" "V2669" "V2670" "V2671" "V2672" "V2673" "V2674" "V2675" "V2676" "V2677" "V2678" "V2679" "V2680" "V2681" "V2682" "V2683" "V2684" "V2685" "V2686" "V2687" "V2688" "V2689" "V2690" "V2691" "V2692" "V2693" "V2694" "V2695" "V2696" "V2697" "V2698" "V2699" "V2700" "V2701" "V2702" "V2703" "V2704" "V2705" "V2706" "V2707" "V2708" "V2709" "V2710" "V2711" "V2712" "V2713" "V2714" "V2715" "V2716" "V2717" "V2718" "V2719" "V2720" "V2721" "V2722" "V2723" "V2724" "V2725" "V2726" "V2727" "V2728" "V2729" "V2730" "V2731" "V2732" "V2733" "V2734" "V2735" "V2736" "V2737" "V2738" "V2739" "V2740" "V2741" "V2742" "V2743" "V2744" "V2745" "V2746" "V2747" "V2748" "V2749" "V2750" "V2751" "V2752" "V2753" "V2754" "V2755" "V2756" "V2757" "V2758" "V2759" "V2760" "V2761" "V2762" "V2763" "V2764" "V2765" "V2766" "V2767" "V2768" "V2769" "V2770" "V2771" "V2772" "V2773" "V2774" "V2775" "V2776" "V2777" "V2778" "V2779" "V2780" "V2781" "V2782" "V2783" "V2784" "V2785" "V2786" "V2787" "V2788" "V2789" "V2790" "V2791" "V2792" "V2793" "V2794" "V2795" "V2796" "V2797" "V2798" "V2799" "V2800" "V2801" "V2802" "V2803" "V2804" "V2805" "V2806" "V2807" "V2808" "V2809" "V2810" "V2811" "V2812" "V2813" "V2814" "V2815" "V2816" "V2817" "V2818" "V2819" "V2820" "V2821" "V2822" "V2823" "V2824" "V2825" "V2826" "V2827" "V2828" "V2829" "V2830" "V2831" "V2832" "V2833" "V2834" "V2835" "V2836" "V2837" "V2838" "V2839" "V2840" "V2841" "V2842" "V2843" "V2844" "V2845" "V2846" "V2847" "V2848" "V2849" "V2850" "V2851" "V2852" "V2853" "V2854" "V2855" "V2856" "V2857" "V2858" "V2859" "V2860" "V2861" "V2862" "V2863" "V2864" "V2865" "V2866" "V2867" "V2868" "V2869" "V2870" "V2871" "V2872" "V2873" "V2874" "V2875" "V2876" "V2877" "V2878" "V2879" "V2880" "V2881" "V2882" "V2883" "V2884" "V2885" "V2886" "V2887" "V2888" "V2889" "V2890" "V2891" "V2892" "V2893" "V2894" "V2895" "V2896" "V2897" "V2898" "V2899" "V2900" "V2901" "V2902" "V2903" "V2904" "V2905" "V2906" "V2907" "V2908" "V2909" "V2910" "V2911" "V2912" "V2913" "V2914" "V2915" "V2916" "V2917" "V2918" "V2919" "V2920" "V2921" "V2922" "V2923" "V2924" "V2925" "V2926" "V2927" "V2928" "V2929" "V2930" "V2931" "V2932" "V2933" "V2934" "V2935" "V2936" "V2937" "V2938" "V2939" "V2940" "V2941" "V2942" "V2943" "V2944" "V2945" "V2946" "V2947" "V2948" "V2949" "V2950" "V2951" "V2952" "V2953" "V2954" "V2955" "V2956" "V2957" "V2958" "V2959" "V2960" "V2961" "V2962" "V2963" "V2964" "V2965" "V2966" "V2967" "V2968" "V2969" "V2970" "V2971" "V2972" "V2973" "V2974" "V2975" "V2976" "V2977" "V2978" "V2979" "V2980" "V2981" "V2982" "V2983" "V2984" "V2985" "V2986" "V2987" "V2988" "V2989" "V2990" "V2991" "V2992" "V2993" "V2994" "V2995" "V2996" "V2997" "V2998" "V2999" "V3000" "V3001" "V3002" "V3003" "V3004" "V3005" "V3006" "V3007" "V3008" "V3009" "V3010" "V3011" "V3012" "V3013" "V3014" "V3015" "V3016" "V3017" "V3018" "V3019" "V3020" "V3021" "V3022" "V3023" "V3024" "V3025" "V3026" "V3027" "V3028" "V3029" "V3030" "V3031" "V3032" "V3033" "V3034" "V3035" "V3036" "V3037" "V3038" "V3039" "V3040" "V3041" "V3042" "V3043" "V3044" "V3045" "V3046" "V3047" "V3048" "V3049" "V3050" "V3051" "V3052" "V3053" "V3054" "V3055" "V3056" "V3057" "V3058" "V3059" "V3060" "V3061" "V3062" "V3063" "V3064" "V3065" "V3066" "V3067" "V3068" "V3069" "V3070" "V3071" "V3072" "V3073" "V3074" "V3075" "V3076" "V3077" "V3078" "V3079" "V3080" "V3081" "V3082" "V3083" "V3084" "V3085" "V3086" "V3087" "V3088" "V3089" "V3090" "V3091" "V3092" "V3093" "V3094" "V3095" "V3096" "V3097" "V3098" "V3099" "V3100" "V3101" "V3102" "V3103" "V3104" "V3105" "V3106" "V3107" "V3108" "V3109" "V3110" "V3111" "V3112" "V3113" "V3114" "V3115" "V3116" "V3117" "V3118" "V3119" "V3120" "V3121" "V3122" "V3123" "V3124" "V3125" "V3126" "V3127" "V3128" "V3129" "V3130" "V3131" "V3132" "V3133" "V3134" "V3135" "V3136" "V3137" "V3138" "V3139" "V3140" "V3141" "V3142" "V3143" "V3144" "V3145" "V3146" "V3147" "V3148" "V3149" "V3150" "V3151" "V3152" "V3153" "V3154" "V3155" "V3156" "V3157" "V3158" "V3159" "V3160" "V3161" "V3162" "V3163" "V3164" "V3165" "V3166" "V3167" "V3168" "V3169" "V3170" "V3171" "V3172" "V3173" "V3174" "V3175" "V3176" "V3177" "V3178" "V3179" "V3180" "V3181" "V3182" "V3183" "V3184" "V3185" "V3186" "V3187" "V3188" "V3189" "V3190" "V3191" "V3192" "V3193" "V3194" "V3195" "V3196" "V3197" "V3198" "V3199" "V3200" "V3201" "V3202" "V3203" "V3204" "V3205" "V3206" "V3207" "V3208" "V3209" "V3210" "V3211" "V3212" "V3213" "V3214" "V3215" "V3216" "V3217" "V3218" "V3219" "V3220" "V3221" "V3222" "V3223" "V3224" "V3225" "V3226" "V3227" "V3228" "V3229" "V3230" "V3231" "V3232" "V3233" "V3234" "V3235" "V3236" "V3237" "V3238" "V3239" "V3240" "V3241" "V3242" "V3243" "V3244" "V3245" "V3246" "V3247" "V3248" "V3249" "V3250" "V3251" "V3252" "V3253" "V3254" "V3255" "V3256" "V3257" "V3258" "V3259" "V3260" "V3261" "V3262" "V3263" "V3264" "V3265" "V3266" "V3267" "V3268" "V3269" "V3270" "V3271" "V3272" "V3273" "V3274" "V3275" "V3276" "V3277" "V3278" "V3279" "V3280" "V3281" "V3282" "V3283" "V3284" "V3285" "V3286" "V3287" "V3288" "V3289" "V3290" "V3291" "V3292" "V3293" "V3294" "V3295" "V3296" "V3297" "V3298" "V3299" "V3300" "V3301" "V3302" "V3303" "V3304" "V3305" "V3306" "V3307" "V3308" "V3309" "V3310" "V3311" "V3312" "V3313" "V3314" "V3315" "V3316" "V3317" "V3318" "V3319" "V3320" "V3321" "V3322" "V3323" "V3324" "V3325" "V3326" "V3327" "V3328" "V3329" "V3330" "V3331" "V3332" "V3333" "V3334" "V3335" "V3336" "V3337" "V3338" "V3339" "V3340" "V3341" "V3342" "V3343" "V3344" "V3345" "V3346" "V3347" "V3348" "V3349" "V3350" "V3351" "V3352" "V3353" "V3354" "V3355" "V3356" "V3357" "V3358" "V3359" "V3360" "V3361" "V3362" "V3363" "V3364" "V3365" "V3366" "V3367" "V3368" "V3369" "V3370" "V3371" "V3372" "V3373" "V3374" "V3375" "V3376" "V3377" "V3378" "V3379" "V3380" "V3381" "V3382" "V3383" "V3384" "V3385" "V3386" "V3387" "V3388" "V3389" "V3390" "V3391" "V3392" "V3393" "V3394" "V3395" "V3396" "V3397" "V3398" "V3399" "V3400" "V3401" "V3402" "V3403" "V3404" "V3405" "V3406" "V3407" "V3408" "V3409" "V3410" "V3411" "V3412" "V3413" "V3414" "V3415" "V3416" "V3417" "V3418" "V3419" "V3420" "V3421" "V3422" "V3423" "V3424" "V3425" "V3426" "V3427" "V3428" "V3429" "V3430" "V3431" "V3432" "V3433" "V3434" "V3435" "V3436" "V3437" "V3438" "V3439" "V3440" "V3441" "V3442" "V3443" "V3444" "V3445" "V3446" "V3447" "V3448" "V3449" "V3450" "V3451" "V3452" "V3453" "V3454" "V3455" "V3456" "V3457" "V3458" "V3459" "V3460" "V3461" "V3462" "V3463" "V3464" "V3465" "V3466" "V3467" "V3468" "V3469" "V3470" "V3471" "V3472" "V3473" "V3474" "V3475" "V3476" "V3477" "V3478" "V3479" "V3480" "V3481" "V3482" "V3483" "V3484" "V3485" "V3486" "V3487" "V3488" "V3489" "V3490" "V3491" "V3492" "V3493" "V3494" "V3495" "V3496" "V3497" "V3498" "V3499" "V3500" "V3501" "V3502" "V3503" "V3504" "V3505" "V3506" "V3507" "V3508" "V3509" "V3510" "V3511" "V3512" "V3513" "V3514" "V3515" "V3516" "V3517" "V3518" "V3519" "V3520" "V3521" "V3522" "V3523" "V3524" "V3525" "V3526" "V3527" "V3528" "V3529" "V3530" "V3531" "V3532" "V3533" "V3534" "V3535" "V3536" "V3537" "V3538" "V3539" "V3540" "V3541" "V3542" "V3543" "V3544" "V3545" "V3546" "V3547" "V3548" "V3549" "V3550" "V3551" "V3552" "V3553" "V3554" "V3555" "V3556" "V3557" "V3558" "V3559" "V3560" "V3561" "V3562" "V3563" "V3564" "V3565" "V3566" "V3567" "V3568" "V3569" "V3570" "V3571" "V3572" "V3573" "V3574" "V3575" "V3576" "V3577" "V3578" "V3579" "V3580" "V3581" "V3582" "V3583" "V3584" "V3585" "V3586" "V3587" "V3588" "V3589" "V3590" "V3591" "V3592" "V3593" "V3594" "V3595" "V3596" "V3597" "V3598" "V3599" "V3600" "V3601" "V3602" "V3603" "V3604" "V3605" "V3606" "V3607" "V3608" "V3609" "V3610" "V3611" "V3612" "V3613" "V3614" "V3615" "V3616" "V3617" "V3618" "V3619" "V3620" "V3621" "V3622" "V3623" "V3624" "V3625" "V3626" "V3627" "V3628" "V3629" "V3630" "V3631" "V3632" "V3633" "V3634" "V3635" "V3636" "V3637" "V3638" "V3639" "V3640" "V3641" "V3642" "V3643" "V3644" "V3645" "V3646" "V3647" "V3648" "V3649" "V3650" "V3651" "V3652" "V3653" "V3654" "V3655" "V3656" "V3657" "V3658" "V3659" "V3660" "V3661" "V3662" "V3663" "V3664" "V3665" "V3666" "V3667" "V3668" "V3669" "V3670" "V3671" "V3672" "V3673" "V3674" "V3675" "V3676" "V3677" "V3678" "V3679" "V3680" "V3681" "V3682" "V3683" "V3684" "V3685" "V3686" "V3687" "V3688" "V3689" "V3690" "V3691" "V3692" "V3693" "V3694" "V3695" "V3696" "V3697" "V3698" "V3699" "V3700" "V3701" "V3702" "V3703" "V3704" "V3705" "V3706" "V3707" "V3708" "V3709" "V3710" "V3711" "V3712" "V3713" "V3714" "V3715" "V3716" "V3717" "V3718" "V3719" "V3720" "V3721" "V3722" "V3723" "V3724" "V3725" "V3726" "V3727" "V3728" "V3729" "V3730" "V3731" "V3732" "V3733" "V3734" "V3735" "V3736" "V3737" "V3738" "V3739" "V3740" "V3741" "V3742" "V3743" "V3744" "V3745" "V3746" "V3747" "V3748" "V3749" "V3750" "V3751" "V3752" "V3753" "V3754" "V3755" "V3756" "V3757" "V3758" "V3759" "V3760" "V3761" "V3762" "V3763" "V3764" "V3765" "V3766" "V3767" "V3768" "V3769" "V3770" "V3771" "V3772" "V3773" "V3774" "V3775" "V3776" "V3777" "V3778" "V3779" "V3780" "V3781" "V3782" "V3783" "V3784" "V3785" "V3786" "V3787" "V3788" "V3789" "V3790" "V3791" "V3792" "V3793" "V3794" "V3795" "V3796" "V3797" "V3798" "V3799" "V3800" "V3801" "V3802" "V3803" "V3804" "V3805" "V3806" "V3807" "V3808" "V3809" "V3810" "V3811" "V3812" "V3813" "V3814" "V3815" "V3816" "V3817" "V3818" "V3819" "V3820" "V3821" "V3822" "V3823" "V3824" "V3825" "V3826" "V3827" "V3828" "V3829" "V3830" "V3831" "V3832" "V3833" "V3834" "V3835" "V3836" "V3837" "V3838" "V3839" "V3840" "V3841" "V3842" "V3843" "V3844" "V3845" "V3846" "V3847" "V3848" "V3849" "V3850" "V3851" "V3852" "V3853" "V3854" "V3855" "V3856" "V3857" "V3858" "V3859" "V3860" "V3861" "V3862" "V3863" "V3864" "V3865" "V3866" "V3867" "V3868" "V3869" "V3870" "V3871" "V3872" "V3873" "V3874" "V3875" "V3876" "V3877" "V3878" "V3879" "V3880" "V3881" "V3882" "V3883" "V3884" "V3885" "V3886" "V3887" "V3888" "V3889" "V3890" "V3891" "V3892" "V3893" "V3894" "V3895" "V3896" "V3897" "V3898" "V3899" "V3900" "V3901" "V3902" "V3903" "V3904" "V3905" "V3906" "V3907" "V3908" "V3909" "V3910" "V3911" "V3912" "V3913" "V3914" "V3915" "V3916" "V3917" "V3918" "V3919" "V3920" "V3921" "V3922" "V3923" "V3924" "V3925" "V3926" "V3927" "V3928" "V3929" "V3930" "V3931" "V3932" "V3933" "V3934" "V3935" "V3936" "V3937" "V3938" "V3939" "V3940" "V3941" "V3942" "V3943" "V3944" "V3945" "V3946" "V3947" "V3948" "V3949" "V3950" "V3951" "V3952" "V3953" "V3954" "V3955" "V3956" "V3957" "V3958" "V3959" "V3960" "V3961" "V3962" "V3963" "V3964" "V3965" "V3966" "V3967" "V3968" "V3969" "V3970" "V3971" "V3972" "V3973" "V3974" "V3975" "V3976" "V3977" "V3978" "V3979" "V3980" "V3981" "V3982" "V3983" "V3984" "V3985" "V3986" "V3987" "V3988" "V3989" "V3990" "V3991" "V3992" "V3993" "V3994" "V3995" "V3996" "V3997" "V3998" "V3999" "V4000" "V4001" "V4002" "V4003" "V4004" "V4005" "V4006" "V4007" "V4008" "V4009" "V4010" "V4011" "V4012" "V4013" "V4014" "V4015" "V4016" "V4017" "V4018" "V4019" "V4020" "V4021" "V4022" "V4023" "V4024" "V4025" "V4026" "V4027" "V4028" "V4029" "V4030" "V4031" "V4032" "V4033" "V4034" "V4035" "V4036" "V4037" "V4038" "V4039" "V4040" "V4041" "V4042" "V4043" "V4044" "V4045" "V4046" "V4047" "V4048" "V4049" "V4050" "V4051" "V4052" "V4053" "V4054" "V4055" "V4056" "V4057" "V4058" "V4059" "V4060" "V4061" "V4062" "V4063" "V4064" "V4065" "V4066" "V4067" "V4068" "V4069" "V4070" "V4071" "V4072" "V4073" "V4074" "V4075" "V4076" "V4077" "V4078" "V4079" "V4080" "V4081" "V4082" "V4083" "V4084" "V4085" "V4086" "V4087" "V4088" "V4089" "V4090" "V4091" "V4092" "V4093" "V4094" "V4095" "V4096" "V4097" "V4098" "V4099" "V4100" "V4101" "V4102" "V4103" "V4104" "V4105" "V4106" "V4107" "V4108" "V4109" "V4110" "V4111" "V4112" "V4113" "V4114" "V4115" "V4116" "V4117" "V4118" "V4119" "V4120" "V4121" "V4122" "V4123" "V4124" "V4125" "V4126" "V4127" "V4128" "V4129" "V4130" "V4131" "V4132" "V4133" "V4134" "V4135" "V4136" "V4137" "V4138" "V4139" "V4140" "V4141" "V4142" "V4143" "V4144" "V4145" "V4146" "V4147" "V4148" "V4149" "V4150" "V4151" "V4152" "V4153" "V4154" "V4155" "V4156" "V4157" "V4158" "V4159" "V4160" "V4161" "V4162" "V4163" "V4164" "V4165" "V4166" "V4167" "V4168" "V4169" "V4170" "V4171" "V4172" "V4173" "V4174" "V4175" "V4176" "V4177" "V4178" "V4179" "V4180" "V4181" "V4182" "V4183" "V4184" "V4185" "V4186" "V4187" "V4188" "V4189" "V4190" "V4191" "V4192" "V4193" "V4194" "V4195" "V4196" "V4197" "V4198" "V4199" "V4200" "V4201" "V4202" "V4203" "V4204" "V4205" "V4206" "V4207" "V4208" "V4209" "V4210" "V4211" "V4212" "V4213" "V4214" "V4215" "V4216" "V4217" "V4218" "V4219" "V4220" "V4221" "V4222" "V4223" "V4224" "V4225" "V4226" "V4227" "V4228" "V4229" "V4230" "V4231" "V4232" "V4233" "V4234" "V4235" "V4236" "V4237" "V4238" "V4239" "V4240" "V4241" "V4242" "V4243" "V4244" "V4245" "V4246" "V4247" "V4248" "V4249" "V4250" "V4251" "V4252" "V4253" "V4254" "V4255" "V4256" "V4257" "V4258" "V4259" "V4260" "V4261" "V4262" "V4263" "V4264" "V4265" "V4266" "V4267" "V4268" "V4269" "V4270" "V4271" "V4272" "V4273" "V4274" "V4275" "V4276" "V4277" "V4278" "V4279" "V4280" "V4281" "V4282" "V4283" "V4284" "V4285" "V4286" "V4287" "V4288" "V4289" "V4290" "V4291" "V4292" "V4293" "V4294" "V4295" "V4296" "V4297" "V4298" "V4299" "V4300" "V4301" "V4302" "V4303" "V4304" "V4305" "V4306" "V4307" "V4308" "V4309" "V4310" "V4311" "V4312" "V4313" "V4314" "V4315" "V4316" "V4317" "V4318" "V4319" "V4320" "V4321" "V4322" "V4323" "V4324" "V4325" "V4326" "V4327" "V4328" "V4329" "V4330" "V4331" "V4332" "V4333" "V4334" "V4335" "V4336" "V4337" "V4338" "V4339" "V4340" "V4341" "V4342" "V4343" "V4344" "V4345" "V4346" "V4347" "V4348" "V4349" "V4350" "V4351" "V4352" "V4353" "V4354" "V4355" "V4356" "V4357" "V4358" "V4359" "V4360" "V4361" "V4362" "V4363" "V4364" "V4365" "V4366" "V4367" "V4368" "V4369" "V4370" "V4371" "V4372" "V4373" "V4374" "V4375" "V4376" "V4377" "V4378" "V4379" "V4380" "V4381" "V4382" "V4383" "V4384" "V4385" "V4386" "V4387" "V4388" "V4389" "V4390" "V4391" "V4392" "V4393" "V4394" "V4395" "V4396" "V4397" "V4398" "V4399" "V4400" "V4401" "V4402" "V4403" "V4404" "V4405" "V4406" "V4407" "V4408" "V4409" "V4410" "V4411" "V4412" "V4413" "V4414" "V4415" "V4416" "V4417" "V4418" "V4419" "V4420" "V4421" "V4422" "V4423" "V4424" "V4425" "V4426" "V4427" "V4428" "V4429" "V4430" "V4431" "V4432" "V4433" "V4434" "V4435" "V4436" "V4437" "V4438" "V4439" "V4440" "V4441" "V4442" "V4443" "V4444" "V4445" "V4446" "V4447" "V4448" "V4449" "V4450" "V4451" "V4452" "V4453" "V4454" "V4455" "V4456" "V4457" "V4458" "V4459" "V4460" "V4461" "V4462" "V4463" "V4464" "V4465" "V4466" "V4467" "V4468" "V4469" "V4470" "V4471" "V4472" "V4473" "V4474" "V4475" "V4476" "V4477" "V4478" "V4479" "V4480" "V4481" "V4482" "V4483" "V4484" "V4485" "V4486" "V4487" "V4488" "V4489" "V4490" "V4491" "V4492" "V4493" "V4494" "V4495" "V4496" "V4497" "V4498" "V4499" "V4500" "V4501" "V4502" "V4503" "V4504" "V4505" "V4506" "V4507" "V4508" "V4509" "V4510" "V4511" "V4512" "V4513" "V4514" "V4515" "V4516" "V4517" "V4518" "V4519" "V4520" "V4521" "V4522" "V4523" "V4524" "V4525" "V4526" "V4527" "V4528" "V4529" "V4530" "V4531" "V4532" "V4533" "V4534" "V4535" "V4536" "V4537" "V4538" "V4539" "V4540" "V4541" "V4542" "V4543" "V4544" "V4545" "V4546" "V4547" "V4548" "V4549" "V4550" "V4551" "V4552" "V4553" "V4554" "V4555" "V4556" "V4557" "V4558" "V4559" "V4560" "V4561" "V4562" "V4563" "V4564" "V4565" "V4566" "V4567" "V4568" "V4569" "V4570" "V4571" "V4572" "V4573" "V4574" "V4575" "V4576" "V4577" "V4578" "V4579" "V4580" "V4581" "V4582" "V4583" "V4584" "V4585" "V4586" "V4587" "V4588" "V4589" "V4590" "V4591" "V4592" "V4593" "V4594" "V4595" "V4596" "V4597" "V4598" "V4599" "V4600" "V4601" "V4602" "V4603" "V4604" "V4605" "V4606" "V4607" "V4608" "V4609" "V4610" "V4611" "V4612" "V4613" "V4614" "V4615" "V4616" "V4617" "V4618" "V4619" "V4620" "V4621" "V4622" "V4623" "V4624" "V4625" "V4626" "V4627" "V4628" "V4629" "V4630" "V4631" "V4632" "V4633" "V4634" "V4635" "V4636" "V4637" "V4638" "V4639" "V4640" "V4641" "V4642" "V4643" "V4644" "V4645" "V4646" "V4647" "V4648" "V4649" "V4650" "V4651" "V4652" "V4653" "V4654" "V4655" "V4656" "V4657" "V4658" "V4659" "V4660" "V4661" "V4662" "V4663" "V4664" "V4665" "V4666" "V4667" "V4668" "V4669" "V4670" "V4671" "V4672" "V4673" "V4674" "V4675" "V4676" "V4677" "V4678" "V4679" "V4680" "V4681" "V4682" "V4683" "V4684" "V4685" "V4686" "V4687" "V4688" "V4689" "V4690" "V4691" "V4692" "V4693" "V4694" "V4695" "V4696" "V4697" "V4698" "V4699" "V4700" "V4701" "V4702" "V4703" "V4704" "V4705" "V4706" "V4707" "V4708" "V4709" "V4710" "V4711" "V4712" "V4713" "V4714" "V4715" "V4716" "V4717" "V4718" "V4719" "V4720" "V4721" "V4722" "V4723" "V4724" "V4725" "V4726" "V4727" "V4728" "V4729" "V4730" "V4731" "V4732" "V4733" "V4734" "V4735" "V4736" "V4737" "V4738" "V4739" "V4740" "V4741" "V4742" "V4743" "V4744" "V4745" "V4746" "V4747" "V4748" "V4749" "V4750" "V4751" "V4752" "V4753" "V4754" "V4755" "V4756" "V4757" "V4758" "V4759" "V4760" "V4761" "V4762" "V4763" "V4764" "V4765" "V4766" "V4767" "V4768" "V4769" "V4770" "V4771" "V4772" "V4773" "V4774" "V4775" "V4776" "V4777" "V4778" "V4779" "V4780" "V4781" "V4782" "V4783" "V4784" "V4785" "V4786" "V4787" "V4788" "V4789" "V4790" "V4791" "V4792" "V4793" "V4794" "V4795" "V4796" "V4797" "V4798" "V4799" "V4800" "V4801" "V4802" "V4803" "V4804" "V4805" "V4806" "V4807" "V4808" "V4809" "V4810" "V4811" "V4812" "V4813" "V4814" "V4815" "V4816" "V4817" "V4818" "V4819" "V4820" "V4821" "V4822" "V4823" "V4824" "V4825" "V4826" "V4827" "V4828" "V4829" "V4830" "V4831" "V4832" "V4833" "V4834" "V4835" "V4836" "V4837" "V4838" "V4839" "V4840" "V4841" "V4842" "V4843" "V4844" "V4845" "V4846" "V4847" "V4848" "V4849" "V4850" "V4851" "V4852" "V4853" "V4854" "V4855" "V4856" "V4857" "V4858" "V4859" "V4860" "V4861" "V4862" "V4863" "V4864" "V4865" "V4866" "V4867" "V4868" "V4869" "V4870" "V4871" "V4872" "V4873" "V4874" "V4875" "V4876" "V4877" "V4878" "V4879" "V4880" "V4881" "V4882" "V4883" "V4884" "V4885" "V4886" "V4887" "V4888" "V4889" "V4890" "V4891" "V4892" "V4893" "V4894" "V4895" "V4896" "V4897" "V4898" "V4899" "V4900" "V4901" "V4902" "V4903" "V4904" "V4905" "V4906" "V4907" "V4908" "V4909" "V4910" "V4911" "V4912" "V4913" "V4914" "V4915" "V4916" "V4917" "V4918" "V4919" "V4920" "V4921" "V4922" "V4923" "V4924" "V4925" "V4926" "V4927" "V4928" "V4929" "V4930" "V4931" "V4932" "V4933" "V4934" "V4935" "V4936" "V4937" "V4938" "V4939" "V4940" "V4941" "V4942" "V4943" "V4944" "V4945" "V4946" "V4947" "V4948" "V4949" "V4950" "V4951" "V4952" "V4953" "V4954" "V4955" "V4956" "V4957" "V4958" "V4959" "V4960" "V4961" "V4962" "V4963" "V4964" "V4965" "V4966" "V4967" "V4968" "V4969" "V4970" "V4971" "V4972" "V4973" "V4974" "V4975" "V4976" "V4977" "V4978" "V4979" "V4980" "V4981" "V4982" "V4983" "V4984" "V4985" "V4986" "V4987" "V4988" "V4989" "V4990" "V4991" "V4992" "V4993" "V4994" "V4995" "V4996" "V4997" "V4998" "V4999" "V5000" "V5001" "V5002" "V5003" "V5004" "V5005" "V5006" "V5007" "V5008" "V5009" "V5010" "V5011" "V5012" "V5013" "V5014" "V5015" "V5016" "V5017" "V5018" "V5019" "V5020" "V5021" "V5022" "V5023" "V5024" "V5025" "V5026" "V5027" "V5028" "V5029" "V5030" "V5031" "V5032" "V5033" "V5034" "V5035" "V5036" "V5037" "V5038" "V5039" "V5040" "V5041" "V5042" "V5043" "V5044" "V5045" "V5046" "V5047" "V5048" "V5049" "V5050" "V5051" "V5052" "V5053" "V5054" "V5055" "V5056" "V5057" "V5058" "V5059" "V5060" "V5061" "V5062" "V5063" "V5064" "V5065" "V5066" "V5067" "V5068" "V5069" "V5070" "V5071" "V5072" "V5073" "V5074" "V5075" "V5076" "V5077" "V5078" "V5079" "V5080" "V5081" "V5082" "V5083" "V5084" "V5085" "V5086" "V5087" "V5088" "V5089" "V5090" "V5091" "V5092" "V5093" "V5094" "V5095" "V5096" "V5097" "V5098" "V5099" "V5100" "V5101" "V5102" "V5103" "V5104" "V5105" "V5106" "V5107" "V5108" "V5109" "V5110" "V5111" "V5112" "V5113" "V5114" "V5115" "V5116" "V5117" "V5118" "V5119" "V5120" "V5121" "V5122" "V5123" "V5124" "V5125" "V5126" "V5127" "V5128" "V5129" "V5130" "V5131" "V5132" "V5133" "V5134" "V5135" "V5136" "V5137" "V5138" "V5139" "V5140" "V5141" "V5142" "V5143" "V5144" "V5145" "V5146" "V5147" "V5148" "V5149" "V5150" "V5151" "V5152" "V5153" "V5154" "V5155" "V5156" "V5157" "V5158" "V5159" "V5160" "V5161" "V5162" "V5163" "V5164" "V5165" "V5166" "V5167" "V5168" "V5169" "V5170" "V5171" "V5172" "V5173" "V5174" "V5175" "V5176" "V5177" "V5178" "V5179" "V5180" "V5181" "V5182" "V5183" "V5184" "V5185" "V5186" "V5187" "V5188" "V5189" "V5190" "V5191" "V5192" "V5193" "V5194" "V5195" "V5196" "V5197" "V5198" "V5199" "V5200" "V5201" "V5202" "V5203" "V5204" "V5205" "V5206" "V5207" "V5208" "V5209" "V5210" "V5211" "V5212" "V5213" "V5214" "V5215" "V5216" "V5217" "V5218" "V5219" "V5220" "V5221" "V5222" "V5223" "V5224" "V5225" "V5226" "V5227" "V5228" "V5229" "V5230" "V5231" "V5232" "V5233" "V5234" "V5235" "V5236" "V5237" "V5238" "V5239" "V5240" "V5241" "V5242" "V5243" "V5244" "V5245" "V5246" "V5247" "V5248" "V5249" "V5250" "V5251" "V5252" "V5253" "V5254" "V5255" "V5256" "V5257" "V5258" "V5259" "V5260" "V5261" "V5262" "V5263" "V5264" "V5265" "V5266" "V5267" "V5268" "V5269" "V5270" "V5271" "V5272" "V5273" "V5274" "V5275" "V5276" "V5277" "V5278" "V5279" "V5280" "V5281" "V5282" "V5283" "V5284" "V5285" "V5286" "V5287" "V5288" "V5289" "V5290" "V5291" "V5292" "V5293" "V5294" "V5295" "V5296" "V5297" "V5298" "V5299" "V5300" "V5301" "V5302" "V5303" "V5304" "V5305" "V5306" "V5307" "V5308" "V5309" "V5310" "V5311" "V5312" "V5313" "V5314" "V5315" "V5316" "V5317" "V5318" "V5319" "V5320" "V5321" "V5322" "V5323" "V5324" "V5325" "V5326" "V5327" "V5328" "V5329" "V5330" "V5331" "V5332" "V5333" "V5334" "V5335" "V5336" "V5337" "V5338" "V5339" "V5340" "V5341" "V5342" "V5343" "V5344" "V5345" "V5346" "V5347" "V5348" "V5349" "V5350" "V5351" "V5352" "V5353" "V5354" "V5355" "V5356" "V5357" "V5358" "V5359" "V5360" "V5361" "V5362" "V5363" "V5364" "V5365" "V5366" "V5367" "V5368" "V5369" "V5370" "V5371" "V5372" "V5373" "V5374" "V5375" "V5376" "V5377" "V5378" "V5379" "V5380" "V5381" "V5382" "V5383" "V5384" "V5385" "V5386" "V5387" "V5388" "V5389" "V5390" "V5391" "V5392" "V5393" "V5394" "V5395" "V5396" "V5397" "V5398" "V5399" "V5400" "V5401" "V5402" "V5403" "V5404" "V5405" "V5406" "V5407" "V5408" "V5409" "V5410" "V5411" "V5412" "V5413" "V5414" "V5415" "V5416" "V5417" "V5418" "V5419" "V5420" "V5421" "V5422" "V5423" "V5424" "V5425" "V5426" "V5427" "V5428" "V5429" "V5430" "V5431" "V5432" "V5433" "V5434" "V5435" "V5436" "V5437" "V5438" "V5439" "V5440" "V5441" "V5442" "V5443" "V5444" "V5445" "V5446" "V5447" "V5448" "V5449" "V5450" "V5451" "V5452" "V5453" "V5454" "V5455" "V5456" "V5457" "V5458" "V5459" "V5460" "V5461" "V5462" "V5463" "V5464" "V5465" "V5466" "V5467" "V5468" "V5469" "V5470" "V5471" "V5472" "V5473" "V5474" "V5475" "V5476" "V5477" "V5478" "V5479" "V5480" "V5481" "V5482" "V5483" "V5484" "V5485" "V5486" "V5487" "V5488" "V5489" "V5490" "V5491" "V5492" "V5493" "V5494" "V5495" "V5496" "V5497" "V5498" "V5499" "V5500" "V5501" "V5502" "V5503" "V5504" "V5505" "V5506" "V5507" "V5508" "V5509" "V5510" "V5511" "V5512" "V5513" "V5514" "V5515" "V5516" "V5517" "V5518" "V5519" "V5520" "V5521" "V5522" "V5523" "V5524" "V5525" "V5526" "V5527" "V5528" "V5529" "V5530" "V5531" "V5532" "V5533" "V5534" "V5535" "V5536" "V5537" "V5538" "V5539" "V5540" "V5541" "V5542" "V5543" "V5544" "V5545" "V5546" "V5547" "V5548" "V5549" "V5550" "V5551" "V5552" "V5553" "V5554" "V5555" "V5556" "V5557" "V5558" "V5559" "V5560" "V5561" "V5562" "V5563" "V5564" "V5565" "V5566" "V5567" "V5568" "V5569" "V5570" "V5571" "V5572" "V5573" "V5574" "V5575" "V5576" "V5577" "V5578" "V5579" "V5580" "V5581" "V5582" "V5583" "V5584" "V5585" "V5586" "V5587" "V5588" "V5589" "V5590" "V5591" "V5592" "V5593" "V5594" "V5595" "V5596" "V5597" "V5598" "V5599" "V5600" "V5601" "V5602" "V5603" "V5604" "V5605" "V5606" "V5607" "V5608" "V5609" "V5610" "V5611" "V5612" "V5613" "V5614" "V5615" "V5616" "V5617" "V5618" "V5619" "V5620" "V5621" "V5622" "V5623" "V5624" "V5625" "V5626" "V5627" "V5628" "V5629" "V5630" "V5631" "V5632" "V5633" "V5634" "V5635" "V5636" "V5637" "V5638" "V5639" "V5640" "V5641" "V5642" "V5643" "V5644" "V5645" "V5646" "V5647" "V5648" "V5649" "V5650" "V5651" "V5652" "V5653" "V5654" "V5655" "V5656" "V5657" "V5658" "V5659" "V5660" "V5661" "V5662" "V5663" "V5664" "V5665" "V5666" "V5667" "V5668" "V5669" "V5670" "V5671" "V5672" "V5673" "V5674" "V5675" "V5676" "V5677" "V5678" "V5679" "V5680" "V5681" "V5682" "V5683" "V5684" "V5685" "V5686" "V5687" "V5688" "V5689" "V5690" "V5691" "V5692" "V5693" "V5694" "V5695" "V5696" "V5697" "V5698" "V5699" "V5700" "V5701" "V5702" "V5703" "V5704" "V5705" "V5706" "V5707" "V5708" "V5709" "V5710" "V5711" "V5712" "V5713" "V5714" "V5715" "V5716" "V5717" "V5718" "V5719" "V5720" "V5721" "V5722" "V5723" "V5724" "V5725" "V5726" "V5727" "V5728" "V5729" "V5730" "V5731" "V5732" "V5733" "V5734" "V5735" "V5736" "V5737" "V5738" "V5739" "V5740" "V5741" "V5742" "V5743" "V5744" "V5745" "V5746" "V5747" "V5748" "V5749" "V5750" "V5751" "V5752" "V5753" "V5754" "V5755" "V5756" "V5757" "V5758" "V5759" "V5760" "V5761" "V5762" "V5763" "V5764" "V5765" "V5766" "V5767" "V5768" "V5769" "V5770" "V5771" "V5772" "V5773" "V5774" "V5775" "V5776" "V5777" "V5778" "V5779" "V5780" "V5781" "V5782" "V5783" "V5784" "V5785" "V5786" "V5787" "V5788" "V5789" "V5790" "V5791" "V5792" "V5793" "V5794" "V5795" "V5796" "V5797" "V5798" "V5799" "V5800" "V5801" "V5802" "V5803" "V5804" "V5805" "V5806" "V5807" "V5808" "V5809" "V5810" "V5811" "V5812" "V5813" "V5814" "V5815" "V5816" "V5817" "V5818" "V5819" "V5820" "V5821" "V5822" "V5823" "V5824" "V5825" "V5826" "V5827" "V5828" "V5829" "V5830" "V5831" "V5832" "V5833" "V5834" "V5835" "V5836" "V5837" "V5838" "V5839" "V5840" "V5841" "V5842" "V5843" "V5844" "V5845" "V5846" "V5847" "V5848" "V5849" "V5850" "V5851" "V5852" "V5853" "V5854" "V5855" "V5856" "V5857" "V5858" "V5859" "V5860" "V5861" "V5862" "V5863" "V5864" "V5865" "V5866" "V5867" "V5868" "V5869" "V5870" "V5871" "V5872" "V5873" "V5874" "V5875" "V5876" "V5877" "V5878" "V5879" "V5880" "V5881" "V5882" "V5883" "V5884" "V5885" "V5886" "V5887" "V5888" "V5889" "V5890" "V5891" "V5892" "V5893" "V5894" "V5895" "V5896" "V5897" "V5898" "V5899" "V5900" "V5901" "V5902" "V5903" "V5904" "V5905" "V5906" "V5907" "V5908" "V5909" "V5910" "V5911" "V5912" "V5913" "V5914" "V5915" "V5916" "V5917" "V5918" "V5919" "V5920" "V5921" "V5922" "V5923" "V5924" "V5925" "V5926" "V5927" "V5928" "V5929" "V5930" "V5931" "V5932" "V5933" "V5934" "V5935" "V5936" "V5937" "V5938" "V5939" "V5940" "V5941" "V5942" "V5943" "V5944" "V5945" "V5946" "V5947" "V5948" "V5949" "V5950" "V5951" "V5952" "V5953" "V5954" "V5955" "V5956" "V5957" "V5958" "V5959" "V5960" "V5961" "V5962" "V5963" "V5964" "V5965" "V5966" "V5967" "V5968" "V5969" "V5970" "V5971" "V5972" "V5973" "V5974" "V5975" "V5976" "V5977" "V5978" "V5979" "V5980" "V5981" "V5982" "V5983" "V5984" "V5985" "V5986" "V5987" "V5988" "V5989" "V5990" "V5991" "V5992" "V5993" "V5994" "V5995" "V5996" "V5997" "V5998" "V5999" "V6000" "V6001" "V6002" "V6003" "V6004" "V6005" "V6006" "V6007" "V6008" "V6009" "V6010" "V6011" "V6012" "V6013" "V6014" "V6015" "V6016" "V6017" "V6018" "V6019" "V6020" "V6021" "V6022" "V6023" "V6024" "V6025" "V6026" "V6027" "V6028" "V6029" "V6030" "V6031" "V6032" "V6033" "V6034" "V6035" "V6036" "V6037" "V6038" "V6039" "V6040" "V6041" "V6042" "V6043" "V6044" "V6045" "V6046" "V6047" "V6048" "V6049" "V6050" "V6051" "V6052" "V6053" "V6054" "V6055" "V6056" "V6057" "V6058" "V6059" "V6060" "V6061" "V6062" "V6063" "V6064" "V6065" "V6066" "V6067" "V6068" "V6069" "V6070" "V6071" "V6072" "V6073" "V6074" "V6075" "V6076" "V6077" "V6078" "V6079" "V6080" "V6081" "V6082" "V6083" "V6084" "V6085" "V6086" "V6087" "V6088" "V6089" "V6090" "V6091" "V6092" "V6093" "V6094" "V6095" "V6096" "V6097" "V6098" "V6099" "V6100" "V6101" "V6102" "V6103" "V6104" "V6105" "V6106" "V6107" "V6108" "V6109" "V6110" "V6111" "V6112" "V6113" "V6114" "V6115" "V6116" "V6117" "V6118" "V6119" "V6120" "V6121" "V6122" "V6123" "V6124" "V6125" "V6126" "V6127" "V6128" "V6129" "V6130" "V6131" "V6132" "V6133" "V6134" "V6135" "V6136" "V6137" "V6138" "V6139" "V6140" "V6141" "V6142" "V6143" "V6144" "V6145" "V6146" "V6147" "V6148" "V6149" "V6150" "V6151" "V6152" "V6153" "V6154" "V6155" "V6156" "V6157" "V6158" "V6159" "V6160" "V6161" "V6162" "V6163" "V6164" "V6165" "V6166" "V6167" "V6168" "V6169" "V6170" "V6171" "V6172" "V6173" "V6174" "V6175" "V6176" "V6177" "V6178" "V6179" "V6180" "V6181" "V6182" "V6183" "V6184" "V6185" "V6186" "V6187" "V6188" "V6189" "V6190" "V6191" "V6192" "V6193" "V6194" "V6195" "V6196" "V6197" "V6198" "V6199" "V6200" "V6201" "V6202" "V6203" "V6204" "V6205" "V6206" "V6207" "V6208" "V6209" "V6210" "V6211" "V6212" "V6213" "V6214" "V6215" "V6216" "V6217" "V6218" "V6219" "V6220" "V6221" "V6222" "V6223" "V6224" "V6225" "V6226" "V6227" "V6228" "V6229" "V6230" "V6231" "V6232" "V6233" "V6234" "V6235" "V6236" "V6237" "V6238" "V6239" "V6240" "V6241" "V6242" "V6243" "V6244" "V6245" "V6246" "V6247" "V6248" "V6249" "V6250" "V6251" "V6252" "V6253" "V6254" "V6255" "V6256" "V6257" "V6258" "V6259" "V6260" "V6261" "V6262" "V6263" "V6264" "V6265" "V6266" "V6267" "V6268" "V6269" "V6270" "V6271" "V6272" "V6273" "V6274" "V6275" "V6276" "V6277" "V6278" "V6279" "V6280" "V6281" "V6282" "V6283" "V6284" "V6285" "V6286" "V6287" "V6288" "V6289" "V6290" "V6291" "V6292" "V6293" "V6294" "V6295" "V6296" "V6297" "V6298" "V6299" "V6300" "V6301" "V6302" "V6303" "V6304" "V6305" "V6306" "V6307" "V6308" "V6309" "V6310" "V6311" "V6312" "V6313" "V6314" "V6315" "V6316" "V6317" "V6318" "V6319" "V6320" "V6321" "V6322" "V6323" "V6324" "V6325" "V6326" "V6327" "V6328" "V6329" "V6330" "V6331" "V6332" "V6333" "V6334" "V6335" "V6336" "V6337" "V6338" "V6339" "V6340" "V6341" "V6342" "V6343" "V6344" "V6345" "V6346" "V6347" "V6348" "V6349" "V6350" "V6351" "V6352" "V6353" "V6354" "V6355" "V6356" "V6357" "V6358" "V6359" "V6360" "V6361" "V6362" "V6363" "V6364" "V6365" "V6366" "V6367" "V6368" "V6369" "V6370" "V6371" "V6372" "V6373" "V6374" "V6375" "V6376" "V6377" "V6378" "V6379" "V6380" "V6381" "V6382" "V6383" "V6384" "V6385" "V6386" "V6387" "V6388" "V6389" "V6390" "V6391" "V6392" "V6393" "V6394" "V6395" "V6396" "V6397" "V6398" "V6399" "V6400" "V6401" "V6402" "V6403" "V6404" "V6405" "V6406" "V6407" "V6408" "V6409" "V6410" "V6411" "V6412" "V6413" "V6414" "V6415" "V6416" "V6417" "V6418" "V6419" "V6420" "V6421" "V6422" "V6423" "V6424" "V6425" "V6426" "V6427" "V6428" "V6429" "V6430" "V6431" "V6432" "V6433" "V6434" "V6435" "V6436" "V6437" "V6438" "V6439" "V6440" "V6441" "V6442" "V6443" "V6444" "V6445" "V6446" "V6447" "V6448" "V6449" "V6450" "V6451" "V6452" "V6453" "V6454" "V6455" "V6456" "V6457" "V6458" "V6459" "V6460" "V6461" "V6462" "V6463" "V6464" "V6465" "V6466" "V6467" "V6468" "V6469" "V6470" "V6471" "V6472" "V6473" "V6474" "V6475" "V6476" "V6477" "V6478" "V6479" "V6480" "V6481" "V6482" "V6483" "V6484" "V6485" "V6486" "V6487" "V6488" "V6489" "V6490" "V6491" "V6492" "V6493" "V6494" "V6495" "V6496" "V6497" "V6498" "V6499" "V6500" "V6501" "V6502" "V6503" "V6504" "V6505" "V6506" "V6507" "V6508" "V6509" "V6510" "V6511" "V6512" "V6513" "V6514" "V6515" "V6516" "V6517" "V6518" "V6519" "V6520" "V6521" "V6522" "V6523" "V6524" "V6525" "V6526" "V6527" "V6528" "V6529" "V6530" "V6531" "V6532" "V6533" "V6534" "V6535" "V6536" "V6537" "V6538" "V6539" "V6540" "V6541" "V6542" "V6543" "V6544" "V6545" "V6546" "V6547" "V6548" "V6549" "V6550" "V6551" "V6552" "V6553" "V6554" "V6555" "V6556" "V6557" "V6558" "V6559" "V6560" "V6561" "V6562" "V6563" "V6564" "V6565" "V6566" "V6567" "V6568" "V6569" "V6570" "V6571" "V6572" "V6573" "V6574" "V6575" "V6576" "V6577" "V6578" "V6579" "V6580" "V6581" "V6582" "V6583" "V6584" "V6585" "V6586" "V6587" "V6588" "V6589" "V6590" "V6591" "V6592" "V6593" "V6594" "V6595" "V6596" "V6597" "V6598" "V6599" "V6600" "V6601" "V6602" "V6603" "V6604" "V6605" "V6606" "V6607" "V6608" "V6609" "V6610" "V6611" "V6612" "V6613" "V6614" "V6615" "V6616" "V6617" "V6618" "V6619" "V6620" "V6621" "V6622" "V6623" "V6624" "V6625" "V6626" "V6627" "V6628" "V6629" "V6630" "V6631" "V6632" "V6633" "V6634" "V6635" "V6636" "V6637" "V6638" "V6639" "V6640" "V6641" "V6642" "V6643" "V6644" "V6645" "V6646" "V6647" "V6648" "V6649" "V6650" "V6651" "V6652" "V6653" "V6654" "V6655" "V6656" "V6657" "V6658" "V6659" "V6660" "V6661" "V6662" "V6663" "V6664" "V6665" "V6666" "V6667" "V6668" "V6669" "V6670" "V6671" "V6672" "V6673" "V6674" "V6675" "V6676" "V6677" "V6678" "V6679" "V6680" "V6681" "V6682" "V6683" "V6684" "V6685" "V6686" "V6687" "V6688" "V6689" "V6690" "V6691" "V6692" "V6693" "V6694" "V6695" "V6696" "V6697" "V6698" "V6699" "V6700" "V6701" "V6702" "V6703" "V6704" "V6705" "V6706" "V6707" "V6708" "V6709" "V6710" "V6711" "V6712" "V6713" "V6714" "V6715" "V6716" "V6717" "V6718" "V6719" "V6720" "V6721" "V6722" "V6723" "V6724" "V6725" "V6726" "V6727" "V6728" "V6729" "V6730" "V6731" "V6732" "V6733" "V6734" "V6735" "V6736" "V6737" "V6738" "V6739" "V6740" "V6741" "V6742" "V6743" "V6744" "V6745" "V6746" "V6747" "V6748" "V6749" "V6750" "V6751" "V6752" "V6753" "V6754" "V6755" "V6756" "V6757" "V6758" "V6759" "V6760" "V6761" "V6762" "V6763" "V6764" "V6765" "V6766" "V6767" "V6768" "V6769" "V6770" "V6771" "V6772" "V6773" "V6774" "V6775" "V6776" "V6777" "V6778" "V6779" "V6780" "V6781" "V6782" "V6783" "V6784" "V6785" "V6786" "V6787" "V6788" "V6789" "V6790" "V6791" "V6792" "V6793" "V6794" "V6795" "V6796" "V6797" "V6798" "V6799" "V6800" "V6801" "V6802" "V6803" "V6804" "V6805" "V6806" "V6807" "V6808" "V6809" "V6810" "V6811" "V6812" "V6813" "V6814" "V6815" "V6816" "V6817" "V6818" "V6819" "V6820" "V6821" "V6822" "V6823" "V6824" "V6825" "V6826" "V6827" "V6828" "V6829" "V6830" "V6831" "V6832" "V6833" "V6834" "V6835" "V6836" "V6837" "V6838" "V6839" "V6840" "V6841" "V6842" "V6843" "V6844" "V6845" "V6846" "V6847" "V6848" "V6849" "V6850" "V6851" "V6852" "V6853" "V6854" "V6855" "V6856" "V6857" "V6858" "V6859" "V6860" "V6861" "V6862" "V6863" "V6864" "V6865" "V6866" "V6867" "V6868" "V6869" "V6870" "V6871" "V6872" "V6873" "V6874" "V6875" "V6876" "V6877" "V6878" "V6879" "V6880" "V6881" "V6882" "V6883" "V6884" "V6885" "V6886" "V6887" "V6888" "V6889" "V6890" "V6891" "V6892" "V6893" "V6894" "V6895" "V6896" "V6897" "V6898" "V6899" "V6900" "V6901" "V6902" "V6903" "V6904" "V6905" "V6906" "V6907" "V6908" "V6909" "V6910" "V6911" "V6912" "V6913" "V6914" "V6915" "V6916" "V6917" "V6918" "V6919" "V6920" "V6921" "V6922" "V6923" "V6924" "V6925" "V6926" "V6927" "V6928" "V6929" "V6930" "V6931" "V6932" "V6933" "V6934" "V6935" "V6936" "V6937" "V6938" "V6939" "V6940" "V6941" "V6942" "V6943" "V6944" "V6945" "V6946" "V6947" "V6948" "V6949" "V6950" "V6951" "V6952" "V6953" "V6954" "V6955" "V6956" "V6957" "V6958" "V6959" "V6960" "V6961" "V6962" "V6963" "V6964" "V6965" "V6966" "V6967" "V6968" "V6969" "V6970" "V6971" "V6972" "V6973" "V6974" "V6975" "V6976" "V6977" "V6978" "V6979" "V6980" "V6981" "V6982" "V6983" "V6984" "V6985" "V6986" "V6987" "V6988" "V6989" "V6990" "V6991" "V6992" "V6993" "V6994" "V6995" "V6996" "V6997" "V6998" "V6999" "V7000" "V7001" "V7002" "V7003" "V7004" "V7005" "V7006" "V7007" "V7008" "V7009" "V7010" "V7011" "V7012" "V7013" "V7014" "V7015" "V7016" "V7017" "V7018" "V7019" "V7020" "V7021" "V7022" "V7023" "V7024" "V7025" "V7026" "V7027" "V7028" "V7029" "V7030" "V7031" "V7032" "V7033" "V7034" "V7035" "V7036" "V7037" "V7038" "V7039" "V7040" "V7041" "V7042" "V7043" "V7044" "V7045" "V7046" "V7047" "V7048" "V7049" "V7050" "V7051" "V7052" "V7053" "V7054" "V7055" "V7056" "V7057" "V7058" "V7059" "V7060" "V7061" "V7062" "V7063" "V7064" "V7065" "V7066" "V7067" "V7068" "V7069" "V7070" "V7071" "V7072" "V7073" "V7074" "V7075" "V7076" "V7077" "V7078" "V7079" "V7080" "V7081" "V7082" "V7083" "V7084" "V7085" "V7086" "V7087" "V7088" "V7089" "V7090" "V7091" "V7092" "V7093" "V7094" "V7095" "V7096" "V7097" "V7098" "V7099" "V7100" "V7101" "V7102" "V7103" "V7104" "V7105" "V7106" "V7107" "V7108" "V7109" "V7110" "V7111" "V7112" "V7113" "V7114" "V7115" "V7116" "V7117" "V7118" "V7119" "V7120" "V7121" "V7122" "V7123" "V7124" "V7125" "V7126" "V7127" "V7128" "V7129" "V7130" "V7131" "V7132" "V7133" "V7134" "V7135" "V7136" "V7137" "V7138" "V7139" "V7140" "V7141" "V7142" "V7143" "V7144" "V7145" "V7146" "V7147" "V7148" "V7149" "V7150" "V7151" "V7152" "V7153" "V7154" "V7155" "V7156" "V7157" "V7158" "V7159" "V7160" "V7161" "V7162" "V7163" "V7164" "V7165" "V7166" "V7167" "V7168" "V7169" "V7170" "V7171" "V7172" "V7173" "V7174" "V7175" "V7176" "V7177" "V7178" "V7179" "V7180" "V7181" "V7182" "V7183" "V7184" "V7185" "V7186" "V7187" "V7188" "V7189" "V7190" "V7191" "V7192" "V7193" "V7194" "V7195" "V7196" "V7197" "V7198" "V7199" "V7200" "V7201" "V7202" "V7203" "V7204" "V7205" "V7206" "V7207" "V7208" "V7209" "V7210" "V7211" "V7212" "V7213" "V7214" "V7215" "V7216" "V7217" "V7218" "V7219" "V7220" "V7221" "V7222" "V7223" "V7224" "V7225" "V7226" "V7227" "V7228" "V7229" "V7230" "V7231" "V7232" "V7233" "V7234" "V7235" "V7236" "V7237" "V7238" "V7239" "V7240" "V7241" "V7242" "V7243" "V7244" "V7245" "V7246" "V7247" "V7248" "V7249" "V7250" "V7251" "V7252" "V7253" "V7254" "V7255" "V7256" "V7257" "V7258" "V7259" "V7260" "V7261" "V7262" "V7263" "V7264" "V7265" "V7266" "V7267" "V7268" "V7269" "V7270" "V7271" "V7272" "V7273" "V7274" "V7275" "V7276" "V7277" "V7278" "V7279" "V7280" "V7281" "V7282" "V7283" "V7284" "V7285" "V7286" "V7287" "V7288" "V7289" "V7290" "V7291" "V7292" "V7293" "V7294" "V7295" "V7296" "V7297" "V7298" "V7299" "V7300" "V7301" "V7302" "V7303" "V7304" "V7305" "V7306" "V7307" "V7308" "V7309" "V7310" "V7311" "V7312" "V7313" "V7314" "V7315" "V7316" "V7317" "V7318" "V7319" "V7320" "V7321" "V7322" "V7323" "V7324" "V7325" "V7326" "V7327" "V7328" "V7329" "V7330" "V7331" "V7332" "V7333" "V7334" "V7335" "V7336" "V7337" "V7338" "V7339" "V7340" "V7341" "V7342" "V7343" "V7344" "V7345" "V7346" "V7347" "V7348" "V7349" "V7350" "V7351" "V7352" "V7353" "V7354" "V7355" "V7356" "V7357" "V7358" "V7359" "V7360" "V7361" "V7362" "V7363" "V7364" "V7365" "V7366" "V7367" "V7368" "V7369" "V7370" "V7371" "V7372" "V7373" "V7374" "V7375" "V7376" "V7377" "V7378" "V7379" "V7380" "V7381" "V7382" "V7383" "V7384" "V7385" "V7386" "V7387" "V7388" "V7389" "V7390" "V7391" "V7392" "V7393" "V7394" "V7395" "V7396" "V7397" "V7398" "V7399" "V7400" "V7401" "V7402" "V7403" "V7404" "V7405" "V7406" "V7407" "V7408" "V7409" "V7410" "V7411" "V7412" "V7413" "V7414" "V7415" "V7416" "V7417" "V7418" "V7419" "V7420" "V7421" "V7422" "V7423" "V7424" "V7425" "V7426" "V7427" "V7428" "V7429" "V7430" "V7431" "V7432" "V7433" "V7434" "V7435" "V7436" "V7437" "V7438" "V7439" "V7440" "V7441" "V7442" "V7443" "V7444" "V7445" "V7446" "V7447" "V7448" "V7449" "V7450" "V7451" "V7452" "V7453" "V7454" "V7455" "V7456" "V7457" "V7458" "V7459" "V7460" "V7461" "V7462" "V7463" "V7464" "V7465" "V7466" "V7467" "V7468" "V7469" "V7470" "V7471" "V7472" "V7473" "V7474" "V7475" "V7476" "V7477" "V7478" "V7479" "V7480" "V7481" "V7482" "V7483" "V7484" "V7485" "V7486" "V7487" "V7488" "V7489" "V7490" "V7491" "V7492" "V7493" "V7494" "V7495" "V7496" "V7497" "V7498" "V7499" "V7500" "V7501" "V7502" "V7503" "V7504" "V7505" "V7506" "V7507" "V7508" "V7509" "V7510" "V7511" "V7512" "V7513" "V7514" "V7515" "V7516" "V7517" "V7518" "V7519" "V7520" "V7521" "V7522" "V7523" "V7524" "V7525" "V7526" "V7527" "V7528" "V7529" "V7530" "V7531" "V7532" "V7533" "V7534" "V7535" "V7536" "V7537" "V7538" "V7539" "V7540" "V7541" "V7542" "V7543" "V7544" "V7545" "V7546" "V7547" "V7548" "V7549" "V7550" "V7551" "V7552" "V7553" "V7554" "V7555" "V7556" "V7557" "V7558" "V7559" "V7560" "V7561" "V7562" "V7563" "V7564" "V7565" "V7566" "V7567" "V7568" "V7569" "V7570" "V7571" "V7572" "V7573" "V7574" "V7575" "V7576" "V7577" "V7578" "V7579" "V7580" "V7581" "V7582" "V7583" "V7584" "V7585" "V7586" "V7587" "V7588" "V7589" "V7590" "V7591" "V7592" "V7593" "V7594" "V7595" "V7596" "V7597" "V7598" "V7599" "V7600" "V7601" "V7602" "V7603" "V7604" "V7605" "V7606" "V7607" "V7608" "V7609" "V7610" "V7611" "V7612" "V7613" "V7614" "V7615" "V7616" "V7617" "V7618" "V7619" "V7620" "V7621" "V7622" "V7623" "V7624" "V7625" "V7626" "V7627" "V7628" "V7629" "V7630" "V7631" "V7632" "V7633" "V7634" "V7635" "V7636" "V7637" "V7638" "V7639" "V7640" "V7641" "V7642" "V7643" "V7644" "V7645" "V7646" "V7647" "V7648" "V7649" "V7650" "V7651" "V7652" "V7653" "V7654" "V7655" "V7656" "V7657" "V7658" "V7659" "V7660" "V7661" "V7662" "V7663" "V7664" "V7665" "V7666" "V7667" "V7668" "V7669" "V7670" "V7671" "V7672" "V7673" "V7674" "V7675" "V7676" "V7677" "V7678" "V7679" "V7680" "V7681" "V7682" "V7683" "V7684" "V7685" "V7686" "V7687" "V7688" "V7689" "V7690" "V7691" "V7692" "V7693" "V7694" "V7695" "V7696" "V7697" "V7698" "V7699" "V7700" "V7701" "V7702" "V7703" "V7704" "V7705" "V7706" "V7707" "V7708" "V7709" "V7710" "V7711" "V7712" "V7713" "V7714" "V7715" "V7716" "V7717" "V7718" "V7719" "V7720" "V7721" "V7722" "V7723" "V7724" "V7725" "V7726" "V7727" "V7728" "V7729" "V7730" "V7731" "V7732" "V7733" "V7734" "V7735" "V7736" "V7737" "V7738" "V7739" "V7740" "V7741" "V7742" "V7743" "V7744" "V7745" "V7746" "V7747" "V7748" "V7749" "V7750" "V7751" "V7752" "V7753" "V7754" "V7755" "V7756" "V7757" "V7758" "V7759" "V7760" "V7761" "V7762" "V7763" "V7764" "V7765" "V7766" "V7767" "V7768" "V7769" "V7770" "V7771" "V7772" "V7773" "V7774" "V7775" "V7776" "V7777" "V7778" "V7779" "V7780" "V7781" "V7782" "V7783" "V7784" "V7785" "V7786" "V7787" "V7788" "V7789" "V7790" "V7791" "V7792" "V7793" "V7794" "V7795" "V7796" "V7797" "V7798" "V7799" "V7800" "V7801" "V7802" "V7803" "V7804" "V7805" "V7806" "V7807" "V7808" "V7809" "V7810" "V7811" "V7812" "V7813" "V7814" "V7815" "V7816" "V7817" "V7818" "V7819" "V7820" "V7821" "V7822" "V7823" "V7824" "V7825" "V7826" "V7827" "V7828" "V7829" "V7830" "V7831" "V7832" "V7833" "V7834" "V7835" "V7836" "V7837" "V7838" "V7839" "V7840" "V7841" "V7842" "V7843" "V7844" "V7845" "V7846" "V7847" "V7848" "V7849" "V7850" "V7851" "V7852" "V7853" "V7854" "V7855" "V7856" "V7857" "V7858" "V7859" "V7860" "V7861" "V7862" "V7863" "V7864" "V7865" "V7866" "V7867" "V7868" "V7869" "V7870" "V7871" "V7872" "V7873" "V7874" "V7875" "V7876" "V7877" "V7878" "V7879" "V7880" "V7881" "V7882" "V7883" "V7884" "V7885" "V7886" "V7887" "V7888" "V7889" "V7890" "V7891" "V7892" "V7893" "V7894" "V7895" "V7896" "V7897" "V7898" "V7899" "V7900" "V7901" "V7902" "V7903" "V7904" "V7905" "V7906" "V7907" "V7908" "V7909" "V7910" "V7911" "V7912" "V7913" "V7914" "V7915" "V7916" "V7917" "V7918" "V7919" "V7920" "V7921" "V7922" "V7923" "V7924" "V7925" "V7926" "V7927" "V7928" "V7929" "V7930" "V7931" "V7932" "V7933" "V7934" "V7935" "V7936" "V7937" "V7938" "V7939" "V7940" "V7941" "V7942" "V7943" "V7944" "V7945" "V7946" "V7947" "V7948" "V7949" "V7950" "V7951" "V7952" "V7953" "V7954" "V7955" "V7956" "V7957" "V7958" "V7959" "V7960" "V7961" "V7962" "V7963" "V7964" "V7965" "V7966" "V7967" "V7968" "V7969" "V7970" "V7971" "V7972" "V7973" "V7974" "V7975" "V7976" "V7977" "V7978" "V7979" "V7980" "V7981" "V7982" "V7983" "V7984" "V7985" "V7986" "V7987" "V7988" "V7989" "V7990" "V7991" "V7992" "V7993" "V7994" "V7995" "V7996" "V7997" "V7998" "V7999" "V8000" "V8001" "V8002" "V8003" "V8004" "V8005" "V8006" "V8007" "V8008" "V8009" "V8010" "V8011" "V8012" "V8013" "V8014" "V8015" "V8016" "V8017" "V8018" "V8019" "V8020" "V8021" "V8022" "V8023" "V8024" "V8025" "V8026" "V8027" "V8028" "V8029" "V8030" "V8031" "V8032" "V8033" "V8034" "V8035" "V8036" "V8037" "V8038" "V8039" "V8040" "V8041" "V8042" "V8043" "V8044" "V8045" "V8046" "V8047" "V8048" "V8049" "V8050" "V8051" "V8052" "V8053" "V8054" "V8055" "V8056" "V8057" "V8058" "V8059" "V8060" "V8061" "V8062" "V8063" "V8064" "V8065" "V8066" "V8067" "V8068" "V8069" "V8070" "V8071" "V8072" "V8073" "V8074" "V8075" "V8076" "V8077" "V8078" "V8079" "V8080" "V8081" "V8082" "V8083" "V8084" "V8085" "V8086" "V8087" "V8088" "V8089" "V8090" "V8091" "V8092" "V8093" "V8094" "V8095" "V8096" "V8097" "V8098" "V8099" "V8100" "V8101" "V8102" "V8103" "V8104" "V8105" "V8106" "V8107" "V8108" "V8109" "V8110" "V8111" "V8112" "V8113" "V8114" "V8115" "V8116" "V8117" "V8118" "V8119" "V8120" "V8121" "V8122" "V8123" "V8124" "V8125" "V8126" "V8127" "V8128" "V8129" "V8130" "V8131" "V8132" "V8133" "V8134" "V8135" "V8136" "V8137" "V8138" "V8139" "V8140" "V8141" "V8142" "V8143" "V8144" "V8145" "V8146" "V8147" "V8148" "V8149" "V8150" "V8151" "V8152" "V8153" "V8154" "V8155" "V8156" "V8157" "V8158" "V8159" "V8160" "V8161" "V8162" "V8163" "V8164" "V8165" "V8166" "V8167" "V8168" "V8169" "V8170" "V8171" "V8172" "V8173" "V8174" "V8175" "V8176" "V8177" "V8178" "V8179" "V8180" "V8181" "V8182" "V8183" "V8184" "V8185" "V8186" "V8187" "V8188" "V8189" "V8190" "V8191" "V8192" "V8193" "V8194" "V8195" "V8196" "V8197" "V8198" "V8199" "V8200" "V8201" "V8202" "V8203" "V8204" "V8205" "V8206" "V8207" "V8208" "V8209" "V8210" "V8211" "V8212" "V8213" "V8214" "V8215" "V8216" "V8217" "V8218" "V8219" "V8220" "V8221" "V8222" "V8223" "V8224" "V8225" "V8226" "V8227" "V8228" "V8229" "V8230" "V8231" "V8232" "V8233" "V8234" "V8235" "V8236" "V8237" "V8238" "V8239" "V8240" "V8241" "V8242" "V8243" "V8244" "V8245" "V8246" "V8247" "V8248" "V8249" "V8250" "V8251" "V8252" "V8253" "V8254" "V8255" "V8256" "V8257" "V8258" "V8259" "V8260" "V8261" "V8262" "V8263" "V8264" "V8265" "V8266" "V8267" "V8268" "V8269" "V8270" "V8271" "V8272" "V8273" "V8274" "V8275" "V8276" "V8277" "V8278" "V8279" "V8280" "V8281" "V8282" "V8283" "V8284" "V8285" "V8286" "V8287" "V8288" "V8289" "V8290" "V8291" "V8292" "V8293" "V8294" "V8295" "V8296" "V8297" "V8298" "V8299" "V8300" "V8301" "V8302" "V8303" "V8304" "V8305" "V8306" "V8307" "V8308" "V8309" "V8310" "V8311" "V8312" "V8313" "V8314" "V8315" "V8316" "V8317" "V8318" "V8319" "V8320" "V8321" "V8322" "V8323" "V8324" "V8325" "V8326" "V8327" "V8328" "V8329" "V8330" "V8331" "V8332" "V8333" "V8334" "V8335" "V8336" "V8337" "V8338" "V8339" "V8340" "V8341" "V8342" "V8343" "V8344" "V8345" "V8346" "V8347" "V8348" "V8349" "V8350" "V8351" "V8352" "V8353" "V8354" "V8355" "V8356" "V8357" "V8358" "V8359" "V8360" "V8361" "V8362" "V8363" "V8364" "V8365" "V8366" "V8367" "V8368" "V8369" "V8370" "V8371" "V8372" "V8373" "V8374" "V8375" "V8376" "V8377" "V8378" "V8379" "V8380" "V8381" "V8382" "V8383" "V8384" "V8385" "V8386" "V8387" "V8388" "V8389" "V8390" "V8391" "V8392" "V8393" "V8394" "V8395" "V8396" "V8397" "V8398" "V8399" "V8400" "V8401" "V8402" "V8403" "V8404" "V8405" "V8406" "V8407" "V8408" "V8409" "V8410" "V8411" "V8412" "V8413" "V8414" "V8415" "V8416" "V8417" "V8418" "V8419" "V8420" "V8421" "V8422" "V8423" "V8424" "V8425" "V8426" "V8427" "V8428" "V8429" "V8430" "V8431" "V8432" "V8433" "V8434" "V8435" "V8436" "V8437" "V8438" "V8439" "V8440" "V8441" "V8442" "V8443" "V8444" "V8445" "V8446" "V8447" "V8448" "V8449" "V8450" "V8451" "V8452" "V8453" "V8454" "V8455" "V8456" "V8457" "V8458" "V8459" "V8460" "V8461" "V8462" "V8463" "V8464" "V8465" "V8466" "V8467" "V8468" "V8469" "V8470" "V8471" "V8472" "V8473" "V8474" "V8475" "V8476" "V8477" "V8478" "V8479" "V8480" "V8481" "V8482" "V8483" "V8484" "V8485" "V8486" "V8487" "V8488" "V8489" "V8490" "V8491" "V8492" "V8493" "V8494" "V8495" "V8496" "V8497" "V8498" "V8499" "V8500" "V8501" "V8502" "V8503" "V8504" "V8505" "V8506" "V8507" "V8508" "V8509" "V8510" "V8511" "V8512" "V8513" "V8514" "V8515" "V8516" "V8517" "V8518" "V8519" "V8520" "V8521" "V8522" "V8523" "V8524" "V8525" "V8526" "V8527" "V8528" "V8529" "V8530" "V8531" "V8532" "V8533" "V8534"
"GSM120468" 0.35122919022426 -0.90116840926078 0.72215136983185 0.56857388084615 -0.084491159860826 -0.78468259665409 -0.49441308419301 0.14641076699369 0.93249432680695 0.80110023027824 0.1373729473563 0.67602215953623 0.14814558922124 0.066403465365839 -1.0053476057998 0.41370453695201 -0.10249887512092 -0.20197127561538 -0.23290695990578 -0.77263721653082 -0.52043684548347 0.0064053919663198 0.90849788374849 -0.14346185390089 -0.25440655744158 -0.15250856193137 0.32054770801592 1.0007087909949 -0.21433177169474 -0.081586439931162 -0.5735966590292 -0.21183902343883 0.84467713473451 1.3444808266772 -0.19610490991287 0.021806069610571 -1.1918911916767 -0.67894392378999 -1.9784827615947 -1.0721306070343 -0.19055548691233 -0.39710557618961 -0.35030278491014 -0.058960535549985 1.3295876677177 0.11499375472687 0.067383013633647 0.14650755689821 1.5974699967403 -0.30372553082755 -1.2687672700499 -0.64147936344253 -0.60699719740747 -0.23437257338061 2.1816504603503 0.070893998856011 -0.74994516046765 1.3073861847667 0.28082989710297 0.13050506847697 -1.2090524934248 -1.2792369070153 0.1266820723565 -0.24302987060667 1.7438490520239 -0.39728093429888 -1.2909043293272 -0.36132350735907 -1.6013124728329 -4.8127535661958 -0.12744875082986 -1.3134764190991 0.017581844515471 0.076985237611598 0.05069823730862 -1.2408275151554 -0.76506976996481 -1.2043407373159 -0.89041898127052 1.6449181372238 0.67769631136619 0.38652063906741 0.58535893076375 -0.21533302570793 -0.11665634209969 -0.039547544861162 0.10465765656571 0.44760498705775 1.2651302670181 0.64789893204894 0.48347028974814 0.55996543709802 0.069894497319508 -0.40498483514069 -2.0000360519753 -0.50014758859058 0.15301767066237 -0.47233749493594 0.092151123545813 2.6785524092386 -0.046519429528335 0.78025264662672 1.8485583967308 -0.44489293341821 1.7886455786567 -0.12850354822577 -0.15206106680508 0.15992721409082 -0.19904853299786 0.22684529680261 0.82637685733617 -0.68696509956995 0.75392373354441 0.092097741285601 -0.40201074816452 1.3973296117479 -0.41234126293463 0.19508274473298 0.081529658413695 1.0447518580639 -0.48610502496794 -1.7364459705594 1.5306611757383 1.0574671481744 -0.14239681263047 0.7829780865414 0.64332490294847 -0.10076957725664 0.41335410200819 -0.073727383208833 -0.16221971342652 -0.29513894655993 -0.43755637937773 -0.051265156023711 -1.8440104884546 -0.084344367263287 0.19178954941485 -0.70540005200745 0.016333946316603 -0.93045378541411 1.9521002483577 -1.5028773407715 1.7717942073231 0.41911645521603 -0.60164323401955 -1.1252154869708 -0.52548937684277 0.79407062778374 -1.4975141119648 0.3017889008421 -1.3114575674119 -0.28676761776538 -1.0962168073085 -0.27870087412542 0.4712290450719 -0.62563000936658 0.13077914150267 1.9776963220984 -0.025999192264883 -0.57149997983887 -0.0053850137448868 -0.66829112237872 -0.88642271368777 1.1595180803151 -0.45484038719113 -0.37830423004158 0.99960989646231 -3.2076437777788 0.63926655688703 -1.5136208174058 0.20676953113821 -1.3605411517593 1.3157231366015 -0.55549795278148 0.61522440770396 0.47822778757017 -0.63222299319735 -0.89071469384886 0.89575147962053 0.53966263581526 0.50510999327358 1.3366062240527 -4.6216349059211 -0.87215890234099 0.62310802923407 0.42412566288514 -0.098513936005004 -0.48056926135307 0.98291698350926 -0.64070573786189 0.22106109336695 0.020789469974966 -1.2070860705775 -0.65881167900444 0.84487478913801 0.40782445890242 0.73138483026528 1.7870294566253 -0.30768810758551 -0.50486527396255 -0.32370306658168 -0.36770794359559 3.7918776881766 1.2949461949307 -2.6011203370252 0.50430327807752 0.5267465204337 -1.0808770342582 0.55967775184477 0.88089677327831 -0.19373561800447 -1.3408220374714 0.28343481752604 0.42511256934714 -1.0705278616996 -0.13817610365195 0.018733308626219 -0.60719418908774 0.6676846065269 -0.37893534101451 -0.42067190007291 1.4655428192169 -0.065042406470673 2.7884849068654 1.1064430851323 0.96323403327287 0.050099619343034 0.55942219565464 -1.5017855486207 -0.29190099584599 -0.33256162176768 -0.31118665023527 -0.5466670825138 0.012126662690152 -1.830365074713 -1.6520674370624 0.12658365543694 0.018014457007991 0.33096132635294 -1.0530504727784 0.32866859444377 0.10173743633409 0.13815033069872 -0.69614488050271 -0.92211441129904 -3.9298746180543 -1.1556826128189 0.9622202351539 1.107233854305 1.246971129969 -0.5687843943342 -2.1635234596277 -0.4553458693011 -0.022140903387801 -0.658411508165 -0.79140270843021 -1.4726794567532 2.0531400904884 -0.75739097832195 -1.0429795606757 -0.22734010493537 -0.66394069217592 -1.4616998625652 -0.64904397999939 -0.49322513416544 -2.5448844489665 0.35204909565232 1.2302748318884 0.72677098375932 0.065564393242707 -0.34222227587299 -0.96838827632111 -0.77351912871817 -1.2344826369544 -0.25030257127607 0.0084503803196561 -0.91050536271919 -0.33451029077477 0.50632647520796 -0.69679881778823 -0.18974522888739 -0.10731969947035 -0.14118006948336 -0.4896294122291 -0.17632465079455 -0.3586525735643 -0.20310093192747 -0.29417619912849 -0.30477118490813 -0.41258104782139 -1.7525022778777 -0.085219042401494 1.2184555056264 0.25346221578511 -2.1646956952058 0.052126072041486 -2.8313802229786 -0.64952523804005 2.2374288454176 -2.0994997402517 -0.016349854146264 -0.36331750481052 -1.2919065995259 -0.19218763368432 -0.20549952645267 2.4307897209871 2.460765916284 -0.58798768262175 -0.74805045827955 0.093032004512663 -1.3389822211555 -3.9309691428604 0.97117099687625 -0.46657536095185 -0.79265749890144 1.4393283125498 -0.33500793825039 0.10288110480298 -0.11006791888919 0.2644196963143 -0.43210355748792 -0.10532261002229 -0.28584160273114 -0.26433891088697 0.62628193423644 0.54256369073311 -0.29557565661422 0.1802959045296 -0.25198836115696 -0.57998538966919 0.63347337408788 0.1500550034837 -0.53656077724494 -0.22838536236011 1.3774916865582 0.25521340680563 -1.3995424470072 1.0688100598494 0.098300431021127 1.3446206643308 2.1239330010696 -0.20721994817975 1.2011275541722 -0.40371630254292 -0.12235677479264 -0.56850859969508 -0.57112922660251 0.51487890766368 3.1151227317492 0.82444035513056 0.23869231031458 -0.5571197268874 0.072351248053624 -0.12677820281028 0.9543333573758 0.39932292533957 0.71973534397426 1.7492459328849 0.60201317525933 -0.73540201337818 -0.60348706631068 -0.098063916624736 0.57647745476948 0.094032363663813 -1.5484423384526 -0.11812431227193 -0.83344927148884 -0.53343349256999 -0.15232101176344 0.48940594747646 0.65068318914757 -0.41701789546188 0.53947694072226 1.7466668579754 -0.54017434598803 -0.15830414181779 1.3474588632556 -0.95251662920132 -4.4092840863567 0.4081603727068 -0.29787865730929 0.27809490867196 0.59190694053124 0.079358373557279 -0.19623294968666 -0.3125336991938 -0.32099613532298 -0.65012873021772 0.07778199594127 0.31461578820389 -1.3898350579882 0.65613602766527 0.18735059088476 -0.67554643721884 1.4988644969322 -0.062106173983499 1.3625417715252 0.034982750192279 -0.7597057624344 2.0377043886762 -1.0193790245507 -0.15052998928533 -0.015080458599851 -0.081417937152132 -0.024957654995053 0.70533462268183 -0.18303486637996 -1.5587339917292 1.1407582713745 -1.2704587701658 -0.60832977661397 -0.88182268097637 -1.3332262012103 -0.93191563803646 -0.57087557066305 0.26066706869683 0.92375191647668 1.2583242589336 0.80420767913154 0.098948925013722 -0.69672993409178 -0.69188718543407 -0.16109869066359 -0.20163323644389 -0.23770078410605 -0.059917347524972 -0.14361502986565 -0.90608594840725 0.52214345705119 -0.1374982235372 -1.2913426318154 0.17211244539985 -1.8266871470586 0.043130248307148 -0.74308862223968 -0.79513203270585 0.025253824831066 -1.4764625483049 -0.97211761852458 -1.0920598042839 0.044642394387454 0.83703852634702 1.3641476322574 -1.32164569864 0.41655061820549 0.63763966553758 0.010152694451313 0.14242117208024 0.57334577070998 -1.6440009511544 -0.033458916774525 0.39064745339182 0.4527170823193 0.7034936223382 5.1624359358733 -0.62174789345052 -0.30237081455872 -0.32451998249006 -1.2146600958458 1.1910114805255 -0.38741628361469 1.6389171986631 -0.5104323396363 -0.21387503497801 -1.7572221982683 -0.58147375200193 0.042960627445452 1.0524656835627 0.01552184101625 0.30865415870976 -0.60262908345875 0.42497000705978 2.9972914834604 -0.092146762244498 0.74181692174222 -0.28156267806207 0.046336602380023 0.18294977420661 -0.47909135098376 -0.86623248088135 -0.20666974055783 0.21316977704963 0.0009811977223641 0.19510632210798 0.72854144006052 2.889592617639 -2.2429911715983 -0.62628424839842 -0.046598370370045 0.79165796828595 0.058006895922926 0.95871462421987 2.9648863071392 0.43517096184494 -0.8642194893722 -0.72781859084732 -0.82089253727543 -1.7895611465491 1.4240803653451 1.0827914477018 0.93313561907541 0.77026821879397 -0.43781887665265 1.5220502833316 -1.8004385065726 0.97649639439642 0.32856076753882 -1.7498719465785 0.75736717236206 0.22651163081963 1.181772902001 1.4538556973996 0.23250537439601 -0.35478937477484 0.21730002902565 0.054368528307486 1.3957554200791 -0.42376557550657 -0.56403473984697 -2.5162144441712 -0.043505356806729 -0.34293552435531 1.8035139363729 -0.98512572700026 -1.3571997222397 1.0033537538077 0.26062469321448 -0.57494192669085 -0.92817351859566 -0.078897587827522 -0.33617754676831 0.019327184724914 -0.098229464078161 -0.13224645774256 0.095457117667421 0.62384067660476 -0.10946286263694 -0.042424271746332 0.12396942795488 -0.6843186795881 -1.4869751110669 -0.4411769775854 -0.93638247463766 0.50632135809022 -2.3193841342505 0.43953486989945 -0.56597120506888 -0.90261579183121 -0.13698177111597 0.39105803704278 0.64584078778007 -0.19077650344167 0.041560503883026 -1.0390338924023 1.2825169032777 0.74326723596662 -2.0768119742376 0.56135970484382 1.515089229883 -0.054152350553951 -0.032669254871985 -2.799368161297 0.36766410731408 -0.065685650005061 0.65965746225834 -0.14647341821466 0.66234032401069 1.2669444993808 -0.38267135285087 -0.43377960473726 0.47740161861097 3.4357393317483 0.15369978676796 -2.5606306040807 3.4718664207271 -0.28911456196339 -2.5068860311329 -0.23394288879144 -0.073199270009044 -0.79754310733622 -0.19951338718307 -1.505707133283 -2.4056025760767 0.60205860424393 0.8601276480586 -2.3404824308575 -0.22298512021768 -0.054619668869918 0.15301405050822 -1.6899282352073 0.15894230294967 1.3252724721301 1.581853314501 0.80548704818689 0.1203684839137 0.63562171154063 0.29248817346036 -0.54559942708293 3.4117818251196 1.1998753344635 -0.16622404347049 0.15353226883643 -1.0488600130751 -0.38098409994327 0.40641198548201 0.63453312473206 0.62626208463625 1.3808940759716 0.15954473823345 1.3718649913737 -0.021697901610885 0.43128906151373 0.62463030817728 -0.17985683221688 -1.2882260082733 0.12719646662801 -3.4244989543593 1.46457483374 0.1702746930905 0.89199553773397 0.81295656982687 0.61140704025258 1.4892648917852 0.78058207035966 -0.2132516058673 -0.93498153655388 -3.0854486808983 1.3606521262296 -0.65646778497131 1.1400529003482 1.1967209473883 -0.92513228898466 2.9097734045089 0.095530772069493 1.2321051671956 -0.34411277901086 0.9202087768668 -0.98440718280684 -0.48772345266929 1.1251604846826 0.64154035756623 1.183347385552 0.27816576310679 0.11119801206151 0.14300376305221 1.0455143457938 -0.43623613396637 -0.28671112239319 -0.5874061496327 0.2869816950947 -1.7075956396882 0.48159408260178 -0.46688092274093 0.9537753333201 2.304981883165 -0.59603931568003 -1.730914119713 0.67671840431368 -0.61907968330255 0.36027780371502 -0.80025825143127 -0.9515078781884 0.096713213389646 0.10548074731553 0.2516499805983 0.83615939484328 0.035147997024625 0.30223383094077 1.451547028149 0.30362422565315 -0.26969202920661 0.3907082173095 0.73632841639369 -1.7690511873034 -0.17438066319686 -0.6110160762115 -0.61575774986822 0.34593214329506 -0.12491490331562 -0.32019549063656 -0.36459497980701 0.94874117041348 1.1621230059751 0.7697797361361 0.058030157693336 0.78609386942717 4.9547827817169 -0.85902128870055 0.28663092016879 -0.70315847351153 -0.29051805082499 -0.36982548317074 -3.0370108734403 -0.42637113625504 -0.22146115479317 -0.14455212678679 1.0743893560325 0.055160489920182 -1.5081924923437 -0.02220742161909 0.1544517975094 1.2718967536337 0.50517485972742 -0.32349057849865 1.2030956047461 0.62345886315299 0.47580351442807 0.30668267465037 0.11271590325157 0.87721587347889 -0.7757961151901 -1.5017801435626 0.4821856669812 0.65168991326038 0.011190836655325 -0.50531302884472 0.85606983875127 -0.13411138621121 0.28578347906098 0.056254174870481 0.3063268287941 -0.30116983578798 -0.048298963209757 0.57398473724589 2.0053498616487 0.88849738123642 0.15502868687801 1.7023610387436 0.058455864052483 -0.78797640037827 -0.1586918046901 0.31157893145772 0.34443728646992 0.56926886906127 0.33604797597272 0.74778091654412 0.06650298422049 -0.13814621789685 0.39445730346603 -2.3796347580393 -3.0701589678286 -0.23369637327146 -1.2336666173066 -0.1943326555524 2.5779181690442 0.63732367567369 -0.22166635439484 0.73614466185832 -0.84017776151181 0.44016018665257 0.12186756771551 -0.7159650374475 0.04053926277331 -0.43155226344858 -1.0705510537708 -3.6007292232365 0.66753012278253 -0.69614491713683 0.96197887077978 -0.22424979828422 0.11464946454188 -0.36441725220021 -0.48052021628354 -0.37803857224295 0.66293795487545 -1.2660441664215 -0.73417840442497 -1.0250544781645 -1.117824220088 0.0093812930846694 -0.71463735942124 -0.2805582093108 0.46928542837108 0.97040525166466 0.66061692834934 -0.67472363083062 0.52039388964062 0.066432982460703 -0.61607364888353 -0.60339744353453 -1.5802308118664 -0.15299023211481 -1.1137916116661 -0.2434951325577 -2.1166103421519 -0.026392618941925 -0.66040229784894 0.82278956373399 3.1500938659325 -0.27281401522073 -0.27532938187972 -0.68907610477053 -1.9245487021773 0.94242270028217 -0.26552747421766 -0.77004070055143 -0.6514582842077 -0.70930197210954 0.28959320597868 -0.051531598309861 0.6063727052296 0.91457161411825 -0.41539905033072 0.13730481352458 1.2501915446794 -1.1301254818585 -0.19552685765982 -0.84190049030284 -0.57395277826069 -1.7487612429842 0.72171231103777 -0.68401657573248 0.52928086791195 0.63482034633887 -0.3273972913966 -0.16184065887015 0.6171633166256 0.21283389421806 -0.30759462016464 -0.027823155594534 -0.70878759191122 1.0264492211904 0.82000274008904 0.43710379359375 -0.71595788865236 -0.68822701617312 0.16511693530558 -1.2609524853063 0.13535537705051 -0.66231274239375 -1.2384301044362 -0.97990009750081 1.5645323655364 0.60652185726435 -0.035919993287907 -0.27449507909584 0.010686299129188 1.1068235912418 -1.3604515806681 -1.1916347901963 0.12873248594575 -0.38909300695588 -2.3779202837145 -0.52438943851121 0.52696219539872 2.6934245008335 -0.1182938532 0.12700763660468 -1.1176172207592 0.20967071836381 0.19274494757491 -0.17282532001107 -1.3569979614218 0.17963257387522 -2.017151928602 -1.0624675063756 -1.3700486676554 -1.7022279726055 0.17439882055951 0.074985395764733 0.34096331181737 0.017583362530885 0.4010785465344 -0.25972440057375 -0.81499182819124 -0.37942975703407 1.8651403041369 0.014453399965426 3.5446371970427 -0.19025713457226 0.10529099939185 -1.0918116396426 0.81488359977138 0.3852835033678 -0.043037339895727 0.31569688819835 1.2738407194471 0.56450699157714 -0.14894149488837 0.85151187888227 0.2930550861897 1.0075180685535 -0.58738251973248 0.91970284582055 0.35935981013762 0.41625120618041 0.21273292550612 1.4678660089232 -0.079254651985077 0.53498246855529 -0.095858271242932 0.66923111216466 -0.81593342059355 -0.47648146407197 -0.6634892184232 -0.14210224655221 -0.39946146687782 -1.1901473505627 0.71713340439055 -0.03496966473666 -0.52936500781888 0.018460163814234 1.2259324465552 0.15732653497007 -0.44725643358894 1.1179926964143 0.060385595114416 -0.1619235287527 -0.17528381095428 -0.14935903049089 1.2008810423162 0.65355330201785 -0.98181295590906 -1.5227444751406 -0.3561741136957 -1.1295612251345 -0.4937756944807 0.068362687612468 -0.20733473380233 -0.15632632599102 0.87872013688629 0.34849720237202 0.55177280184794 -1.6635946275484 0.53645504088504 0.11008004471206 -0.12684679678669 -0.56519332715414 0.10666074649622 -1.1634973134671 -0.91054309692428 -1.123788063374 0.20662034664614 -0.87271384353604 0.20636439829181 -3.0812570225874 -0.3153154559729 -5.4004677913889 -2.277046106818 -0.31264147931255 1.5474586678466 -0.63451985451005 1.4500618143599 1.7186569563973 -1.1034186683765 0.80307398080718 0.14884395414823 -0.9896750578961 -0.92050870789142 -0.46491391759113 -0.69312112494454 -0.18092587348963 -0.75036409471136 0.30861998729059 -0.44598860226957 -0.53853153865453 -0.74725239787105 0.83810329245952 -0.34382216575569 -0.56721378582422 -1.6637517852957 -0.017639658149419 -1.1661457980147 -0.80097338102877 -0.044913571445622 0.39652150087485 3.5714996650247 0.50840874975668 -0.61929162558718 0.3402309616813 0.27920606585609 0.17098398942783 1.2819452473097 -0.050261717287407 -0.47863045653372 1.0312310753999 -0.14253127944468 -1.3654712803946 1.0870140352203 -2.137597015865 0.069565165635086 -2.1344835497469 -0.65982831607512 0.107240011386 0.21077789287774 -1.5609940200181 0.16153739479151 -0.18104021921506 -1.1504078916045 -1.129613118489 1.2157227077845 0.25069872471376 0.28801970045828 0.45812552848748 -0.34379159869788 0.18739333612435 1.3939868109145 -0.30415373260092 -0.7623986497923 -2.7968693086295 -0.012843322568215 -1.9381736772553 -0.05493847769268 0.32643445324431 0.6032370377664 -0.87999958663987 1.7760255120648 1.4870827173095 0.39426081685888 0.56935514808314 -0.39599835428282 1.290302749814 0.40582779714068 0.97637122584404 -1.9426014915902 -1.1533967800294 0.86621135637556 -0.80457687118654 -0.12080659869293 0.41316946724231 0.056735763432941 0.4765384257467 0.59774450213671 -0.51261573627616 -0.35612057056635 -1.0683098413856 -1.0354672447694 -0.75918060112352 -0.68630743634593 0.83952778626808 0.38071011486126 -0.92123464448689 -1.0136175044243 -0.89142538653988 -0.51334933448377 -0.37282904992425 -1.0276553365367 0.1366080332719 0.80746572463416 -1.2477634227645 -0.79725175845642 -3.8558264976297 -0.36675408534899 1.133258661295 0.7339770690977 0.93587987812562 -1.3768494044423 -0.37395109828521 -0.21182481663063 -1.9231559487556 -0.68598385349143 0.48549451969453 -1.1230120025234 0.37900279815292 -0.21323846132912 1.6615940597715 0.11105644471102 0.24390662745712 -0.47630070882564 -0.31740286667252 0.11421712934713 -1.1883806060771 0.14581609851598 0.9501728519053 1.5308702215537 1.0763508096906 -2.0428884879101 -0.75029342347702 -0.18366831692527 -0.58808966487389 2.7836233969039 0.53144589975407 -0.50844894886787 0.51011351445096 -0.069251502146222 0.22921007032255 2.2069690416226 0.068940972466436 -2.2921082113427 0.44059362856914 3.9615080011252 -0.34592806650894 1.3059063330613 0.88717132275441 1.3521800548387 -0.046467316871563 -0.24685848765543 -0.32662898665086 1.0300365302711 0.46128102802361 0.74713307514424 -0.88937916538962 -3.4388888509054 -1.3213694079647 0.41968049709783 -0.86804962517354 -0.25007772312365 -0.33391698619266 -2.2961120474128 -4.1072936514681 0.99935615633956 0.79614154613005 -0.1383443815884 2.7643175412404 1.8670461841989 -0.080453960040885 -0.30037922786301 0.020801220102661 0.14346377283258 -1.339990908621 0.01965041563124 0.72963692544256 -0.12884702029066 1.4854182732897 0.13459578265846 0.11548333315064 1.3214198775448 0.52167681589612 -0.95389898530533 -0.63735651093874 0.056028342497287 -1.2743488085535 1.3662216389742 -1.0989806184323 -0.58266944772948 -0.083466215976909 -0.22918534751962 -0.35270579424289 -0.14909465993292 -0.68656232620348 0.084829734967408 0.5241672377789 0.018671801962198 0.36226674548022 -0.11427588963419 -0.39352834176312 0.34109816372864 0.84624620454739 0.94975228297924 -0.12220064085202 -0.15534257298127 -0.2489068889633 -1.1238630859901 -0.070783805056544 -1.1714039137523 1.4451380567043 0.23527712412808 -0.19782987404687 -0.83868641809999 1.8047011356808 -0.43983387470173 -0.41660382640806 -0.40962444907552 3.162023302047 -1.4159248067549 -1.1834566424953 2.2598176307395 -1.0120020454442 0.57800397559139 -1.6700911735187 1.7558212616466 0.22504903366257 2.7126648266926 1.0352701718078 0.22129945108391 0.61842956076153 0.65862356596295 -0.96216546206805 -0.48032286120861 3.412957700102 1.2952445301932 1.6733549699084 0.47149304748618 1.2358569550263 0.35967688540803 -0.46388714609554 0.23159747305756 -0.93824893639295 0.77957082118576 -1.0592250102078 -0.67902370886164 1.4264528007315 -2.8658354517815 3.7001401887423 -0.90759580768537 -0.018959240405926 3.1762554277536 0.19658222074888 -0.49024562466848 1.1445982243858 1.0049954766169 0.61637746334412 -0.042129154613188 -0.065079373661151 1.2181423144698 0.69795472466934 1.3834324129056 -0.1742680274578 0.13238815062138 -1.003011233834 0.68117182405975 0.0046399323640557 -0.57600986933755 -1.7602008623957 0.88122890705297 0.49718174716571 1.1954186719109 -1.033002379264 1.7224546558602 0.80721787838519 -0.62909484786616 -1.0990450841691 0.86046120159878 -0.55958064739956 -1.3483980971853 1.6128618606298 -0.24180501379153 -0.31179479461617 0.5518799964542 0.0065674783064714 -4.0485805676308 -1.0491099343348 1.0968869629076 0.40691582927363 -0.68247858309803 -1.1514439602345 0.42411961422514 2.4117900189723 -0.37384807777175 -0.71851795600582 2.3791985851042 0.47020249999273 1.0800731732649 -0.27410341510038 1.6526439184997 0.30648464185271 0.10303740294518 3.0628648862804 0.1830765094352 -0.56743060886841 1.0560681311045 0.16114820861092 -0.47696807187434 -0.018769679940964 -0.66077234680277 -1.1680599593012 -0.15642292393017 0.37101881977002 0.21955131455703 -4.1129298788813 -1.8027175918083 0.060643775796375 -0.27255801495409 0.99125001243921 -1.0747909733983 0.75458751535598 -0.53994910817621 -2.1024326225572 0.74562677865119 0.10734354429871 -0.30428836990226 1.2828953289523 0.61498583722324 -2.3397818195685 0.13835078553923 0.029082035794106 -1.899082212785 0.86430343504417 -0.41533434939652 0.62006920726273 1.1887062306854 -0.432334271686 1.0951773706881 0.029440340332634 1.120072130181 1.9359600272754 -0.62731083598311 -1.1723743111676 0.53254798522527 -0.750826046742 -0.57939043948149 -1.7296992892262 0.75227041740848 1.4300364621695 0.69828625760565 -0.71510280626748 -0.48589369010008 2.4001645781994 -0.25051316429696 0.17618181684237 0.52889687433864 2.7804827444678 0.82124653945472 0.55384769236446 0.53565874417608 -0.13030319001143 -0.33323137749332 0.78185370536644 0.86924878688386 0.86227224934238 0.26963053866453 -2.9707606389632 0.56529550003265 0.0034687328281413 0.75639017925827 -0.1639998747475 0.65717553717706 0.49606331724974 -0.0020901426649451 0.48189101260438 0.055035724745148 -0.015829960104197 1.0107512965104 0.56545701204352 0.37721114711275 0.22457364980707 -0.31488863181751 -1.0041745357679 0.4164241801942 -0.16701586879997 0.90055006266183 -0.34715652590869 0.30428219766876 -3.6228229860917 0.021382492354175 1.6304962968572 -0.56663041153163 3.2617381835067 0.37899291153836 -0.59397239753929 -0.33652550503006 0.10584742371578 0.019683117353458 0.5389353530307 -2.0471214951611 -1.6450688693887 0.75605285100026 -2.4131317635995 1.3915554565139 0.16930335998695 0.037345924148641 -0.47977054453357 0.62721277767117 0.35108922446506 0.61864694358782 1.1433232351199 0.017787656762258 0.90195305904788 0.53032642119453 -0.77399803530168 0.087852925553862 0.6730330048563 -1.2004247847723 -2.9053231702399 0.47223536794314 1.4096110232786 0.78908421433211 0.22481784472532 -0.094040135182792 0.28530687694249 0.54555082098189 -1.6239625955725 -1.0906539229853 -1.053593508481 1.1412527326867 -0.19534686701849 -0.25147539651009 1.2075167095967 0.70513119195291 -0.49566946297471 1.2145185258332 0.024154684027062 0.28292915784054 1.0049102766626 1.4159953529377 -4.9494023861575 -1.0896719680213 0.097661555235171 -0.23249025449952 -0.272917764875 0.30430002860257 -0.27537250324134 -1.6883273516585 0.46289801542784 -0.33161271263568 3.0671328854943 1.2048400366813 -0.42139099555351 0.19552157529727 0.023917471594349 -0.52324158662867 1.4416833170258 0.49347243769262 1.1147147010407 4.3119811132495 1.1654665508781 0.79264448252206 -0.10520912824002 -1.2333086527084 -2.0492110138563 -1.4383575318847 -0.13422627123865 -0.19918214010109 -0.020961499300156 0.26312196127829 0.20247867412768 -0.87879576641152 -1.0006800371037 -0.0073571409912469 0.81386722310009 -0.13839142921317 0.9727330681163 0.29598214393658 -0.75839080995036 0.7773826255973 0.66581501601064 -0.57541638166324 -0.99185228716717 -0.1114676072127 -0.051040678307054 -1.0506958514767 -1.7391553242086 -1.6900026097562 -0.56777574296802 -0.4549020114047 -1.2306811467791 -0.85923441234995 0.59410771407639 -0.72272727579919 -1.546735228111 0.33311474519754 0.45138535542102 -2.2736285996473 0.090604158385519 -0.38501947807308 -0.76140142912067 1.3990457838027 -0.67187863937506 0.18726303863545 -0.36136625894669 1.0329924847252 2.1889683669519 -0.73514421769539 0.39548087312844 0.080058806249074 -1.7206983290913 0.65366734481039 -0.34005228521727 -0.12143824919282 1.0383765320056 0.92047217170725 -0.47888199771689 0.87073851129114 0.41017827416143 -0.69859197563102 0.77145614242587 -2.1527381513694 0.39903505534925 0.17920072708436 -0.88634873662389 1.0588932508295 -0.25974162020989 0.078361043021089 0.63704153855394 -1.9278568208322 -0.34311557910503 0.040727956188151 -0.075064015209038 2.1333744131399 0.95448912771678 0.5054486456955 -2.3694839583538 1.0654641157116 0.25105822994488 0.31775723737325 -1.1962149205013 0.22256097889666 -0.01876911204155 -0.72774906964906 -0.5303196852283 -0.78292742651804 -0.83886065043855 0.36888524236092 -0.53821158431345 -1.284250557579 1.1474568587292 1.2923029276252 -1.1763494447929 2.521831845631 0.0022709737998435 -0.57575678948456 -0.42645326625211 -0.61356808871628 -0.072697586191373 -1.3941006202532 0.63409633793031 -0.65056832267121 0.10703235368982 -0.87517893717158 -0.080636526383643 1.2673236743364 -0.66178931243143 1.1014869161208 0.037511923517856 -0.086090581441631 0.25750262246017 -0.24334305296783 -1.7879139730863 -0.40460245406866 0.41856793760536 -0.24411662105329 -0.85619823135538 0.48431611472191 -1.2767548749306 -0.9246506614612 -0.82514129345768 -0.32222475241622 -0.01747297619257 0.48524509541232 -1.2569812255824 0.39373190824562 0.28528670724479 -0.73668422162711 0.0060339920397632 -0.66531360016918 -0.17942014411975 0.35758711490527 0.38211829501973 0.077986569299154 -0.32281755895657 0.72936829591582 -0.85208866454429 1.6051313314863 0.35423571645783 -1.6949478063539 0.97915915785025 -1.1715351963189 0.78492740366196 0.65822534936926 -0.65830466751241 -0.53102741920831 0.55041882220281 -4.937701539843 -0.12184203349915 -0.82497825799233 -0.42869283119979 -0.48525921092468 3.9018764242198 -0.26804453436397 0.44415916695717 -0.61169306951059 0.52557716944275 -0.80823892264375 1.780616401825 -1.8873805089566 0.15336268090308 0.52119533839372 0.087144301593463 0.65022039113775 -0.03397490231964 -2.074630327379 -1.3014229562016 -0.50726441516651 -0.9297208077954 0.70494306096154 -0.70531218709853 1.4451575830478 0.46801630085681 0.51775934033384 1.1255619015752 2.383189522138 0.70382832325047 0.73730893713537 0.30176068783646 -0.099544664814944 -0.097441976036126 -0.8491952792424 -0.99707980820146 -2.5362316063372 -0.70499277204115 -0.91910679962144 1.2663081590884 -0.26225587980379 0.6374154239154 0.19961280511664 1.2728415655971 -0.33615091022135 0.5449734877188 0.41310228538459 -0.24070663861165 1.0286902735928 -0.69426545896499 1.0465975604146 0.82907005528095 -0.074377295988312 -0.22710439678885 0.72048924951756 1.0155639807342 -1.1395303176157 0.47620292054877 -0.56880152487245 0.30937674371477 0.69579914951816 -4.2623585065909 -1.935114117736 -0.51962001346945 -1.0686051777008 0.63141079827992 -0.44424616412755 -0.037329076614334 0.1319749490562 -0.12445554334897 -0.18726552358125 0.57566952606695 -0.71942103734097 0.14340200754387 0.77357421991421 -2.1660599141049 0.39181242991443 -0.44173551735649 -3.2255318897349 -0.37979648838065 -0.81882305121237 -0.13939895964509 0.16974712586908 0.031215417661979 -1.8154670273898 -0.78132349152588 1.1819561836179 -0.20736114143642 3.329470867838 0.35593520069053 -0.066720805722922 0.04076641223142 1.062213555284 -0.55325264855975 -0.57322911856731 0.57300913753059 3.3211704135388 1.2898925866847 -0.26879338560201 -1.0877426072957 -1.9908432524773 0.10440824820097 0.60037250679158 -0.1457472990599 -1.3583174351245 -0.025137313199214 0.6578048226821 -2.8120043782504 -0.73001429068172 0.16389740218834 0.51890584514817 -0.10255371552692 -0.21560757813492 -0.73784107216815 1.9127714922867 -1.635421022243 -0.62844821989977 0.21811743349799 -2.2941847387563 -1.0748536433878 0.21351911085969 0.66371092970967 0.4210974079546 0.12917191892864 0.16288477246731 1.0927529973048 -0.84077196160658 1.4042006247228 0.33929863606378 2.6290459976926 -0.054627626948635 1.4200268680692 0.19772505656146 -0.39757472457118 0.56705821500378 -0.54519745610109 -0.039849118512505 2.6750178327596 0.28005300957331 -0.59216876865628 -1.695095567689 0.38342888204557 0.95194640877466 0.17312316215224 -1.3771388932528 -0.1511764213367 0.072766233680471 0.44570249452281 0.097947588672474 -0.3048520714532 -0.74387441455286 1.0681991652346 0.20864527891876 -1.2770558711484 1.4870654270742 0.040766437116819 0.73692849160277 0.59668051285141 -0.79123455311781 -0.19097489717333 -0.20015077695746 0.50390023349064 1.8557075054637 -0.77886327935566 -0.57159898556737 -1.6183508912222 -0.86830769896664 -0.70610502351812 0.62873640147971 -0.10763764833977 0.3531076221445 -0.19804298449633 -0.11034686627183 -0.15871794436109 -0.13500482339641 0.086785828347172 0.41463967636221 -1.1371748669864 0.43220190145216 -3.3252451100102 -1.0663813776269 -1.6910984110397 0.16497398224299 -0.18215949348021 -0.71690242967745 -2.509297838071 -0.34707414595732 0.24925575047761 -0.075252689986744 3.5004835380773 1.4173196799926 -0.67695987707855 0.52666699284836 -0.51905909879112 -1.3653414661281 -0.53664793319751 -1.3920643651125 0.91123160563287 -0.9974682814317 1.6794364303987 -0.26343058737412 -0.34430444420887 0.49455329218361 -1.6275517749572 0.18829779057324 -1.5427080669857 -1.8413091040802 0.1025953260992 0.066614156615192 0.44329877913898 0.053232684845675 0.13697457838025 -1.6187123050267 -0.052827585748292 0.86281443505446 -0.41353042560352 -0.9499255613164 -1.3847651827593 1.4565575429187 -0.66416850981434 0.39957199440724 -0.75109170237178 0.75974995271452 0.10147632526487 -2.1710929719465 -0.53711997638286 -0.57266943765592 0.29892479362806 -0.60282955119718 -2.2178659334938 -0.27698952418658 1.0507426148937 0.10798322723086 0.071313033683356 -1.0030776657493 -1.3881993516286 0.16558071330432 -1.5327429795506 -0.96989869053532 1.145390534656 0.76157354752078 -1.6359282276314 -0.40395128492116 -0.40555660876441 0.53512394134411 -1.6138032856225 -1.0788368721732 -1.4486133892939 -0.23879392997185 -4.3186782602277 -0.037804267524388 -2.651162765141 -1.4742275965339 -1.0103839142421 -0.19625824953038 -1.0070221719278 -2.2871904301075 -0.39639064279623 -0.79672675751502 0.13831255426356 -0.59842528087527 -0.46149467764616 2.5378750432308 1.7125702929253 -1.1387371064698 -0.056618463181537 -0.038428275356077 0.17441200951038 1.1776277689836 0.25640853724841 0.052384157648683 0.20306864738262 -1.1445671915807 -1.1953795181631 -0.5382710641669 0.44972460981027 0.27672410299258 1.809856574935 0.23032460008835 -2.5078155403033 0.33930072964619 -0.90141836222508 -1.6960675179597 -0.057827855216665 -0.58596406107045 0.75229709558326 -0.29495076148429 0.1471999691603 0.096600753938714 -0.33610152871954 1.0030196411586 -0.77611878852694 -0.42238504221029 0.74916317450489 0.38392186561414 -1.8966326392294 -0.32538874095782 -0.75204595653922 0.51378559330922 0.087858121308869 -0.060820762104669 -0.41315482770153 0.26885670458348 -0.73022707481966 0.11477640790916 -0.57350080990319 -1.1689626649131 0.75085716995869 -1.2778470116005 -0.044419990076496 -0.58403238023115 0.35595413500605 0.60441624038671 0.6823952707897 -0.096804601444042 -1.2205845723805 -0.5751189494156 -0.13111638688982 -1.6984023185631 1.3567775849401 -1.404636983675 -1.4617524140988 -0.46690434063109 -1.4500442015722 -0.10739356785175 0.43884536617892 0.67967636110729 1.4792024226644 -0.98000137411236 0.16563506711872 -0.047652930096717 1.6457309230393 -0.90369349139376 0.55565813246847 -0.26679689742915 0.8022507298895 -2.1163123576977 -0.13636532784395 -0.63008588460899 1.2247171643652 0.34565381907227 1.2547222132147 0.56421079079659 1.0747511814054 1.196759217511 -0.059439172192257 -0.37249713212319 -3.5613481773733 -0.53496725285717 0.56882570644012 1.1207669345688 -0.15196998019006 -0.68686055807205 0.57291071415056 -0.76553792212767 0.48365234385013 -0.47260720436696 -0.32220734363611 -0.54493145326828 0.098742606005641 -1.1387535260168 -0.83482852657591 1.4575447158228 1.1365084857737 -0.043394330665504 -0.32986680597128 -0.45956748667177 -1.3771954889335 0.40173431074608 -0.62581567928849 -0.29376324009649 -0.31183519641883 -0.74452258710136 -0.34297953931467 -0.40174813480372 -0.36441145817069 -0.11311610585983 -1.2567271864833 2.7237267748913 -1.4998545188995 -0.30379438236109 -0.76163117984679 -0.48142943349794 0.74864715463658 0.76511049933658 -0.25287337803535 1.4740807458508 -1.1640862223893 0.30123242357618 -0.7248067520939 -1.7769840000602 -0.32385773705454 0.80863379349076 -0.099797948191594 0.48319412012828 -4.7617969824153 -1.2987683071997 0.085899034757184 -0.35597255419564 0.083243776417475 0.90227476902694 -0.50427829154296 -1.0676472575616 0.15703178506838 -1.0537794254963 0.90587209596544 0.055969943017542 0.97775063786883 -1.0207369440892 -0.20332503463865 -0.4018867948719 -0.49490757029429 0.46639916372344 -2.2388848038493 -0.021039569610107 -0.37462967453884 -0.36085090953118 -0.69001847399188 -0.071669452201489 -0.068069859651504 -0.20356720918215 -0.20287146843075 0.010720234779843 -0.083480470458652 0.043286814479871 0.87072906915363 -0.23228265031414 -1.0578646921362 -0.23035470407318 0.41225124641851 1.2183983332918 -1.7687562633439 -1.2731319095754 2.1616007507089 0.069492229179966 -0.90771335096746 -0.86789255996042 8.0482584172933 0.0034623343141486 0.12469288378632 -0.010810934904246 1.5400525245646 0.25862037012868 -0.71119526503992 -1.6394025604785 0.26671476396204 -0.286525266324 -1.5035998277463 -2.0846104439059 0.66112786758305 1.9472193663594 2.5912861424085 -0.62771733987525 -0.19658053238294 -0.32191056895261 -0.031613333988388 -0.23880465837841 -0.52494513921283 -0.88085697969947 4.4997229786522 4.9058809994152 -0.8539868479107 -0.071156250106701 -0.092798425487918 -1.3991301724424 -0.6610043468192 0.91565592258664 -0.21902687457623 -0.74149180943828 0.24349534031254 1.5320692138057 -1.7927044466183 -0.33525360386237 -0.31863767409051 0.10580149021667 0.74655342255284 0.80447108663682 -0.33049818906755 -0.30273848181348 -0.36425294319893 0.25997696087819 0.53172065938207 -0.34496912816747 -0.80542504743743 -0.0023838741876455 0.80821691369984 0.40448394681334 0.54574986852789 1.3478699570954 0.1045556473986 -0.26225891874232 -0.13324904608985 0.86255940179323 2.4833859295258 0.95605973846032 2.0524132033826 -0.36462365368241 -0.40055860332062 0.033881685178607 -0.26131870303707 -0.0065864347352059 1.589726024943 -0.10559733977076 0.72381128030637 0.42606242985565 -0.83009904385019 -0.25092277956747 -0.81657182696179 -0.82242725163394 -0.37291000259221 1.40420792733 -0.56076845128242 1.0507135064965 0.64184355731153 -0.20867718686261 -1.2752816022687 -2.5787709240937 0.20193936135219 -1.1402192250512 0.31426599586234 0.46566910491014 -0.26657815028453 1.5829605647459 -0.49547855252288 -0.62713303279001 -1.8825177192804 0.60452311570291 0.00046144653380153 0.91819900204916 -1.3566347303762 0.58473753457636 0.64430785357457 -1.3009519605448 -0.5585834536963 0.37569447715694 -0.40893203331944 -0.40236051547309 0.2966723233752 0.33163861086932 -0.65285297336692 1.4781634271157 2.6712286712266 0.54031001654646 -0.88626654631528 -0.71421143006626 1.8036406054996 1.1274775400438 2.9056731115068 -0.087261775230022 -2.2837898616505 -0.080072460013003 0.3700262543521 -1.1476122593219 0.79287650313524 0.80887906093209 -1.2336132406212 0.34753610260771 0.56405550917501 1.1612658773957 0.1755641899801 0.24560985763216 -2.4389733444067 -2.2443315522518 0.52057224710214 0.1339144952158 -0.11846056602642 0.14460728349469 -0.57818053708597 -0.1796862100674 -0.24432414654296 0.43519720104547 0.26004317259912 0.17285904186845 -0.73546979423231 0.017495957381277 -0.19987597993593 0.18521061280888 0.045417985011288 0.37746664539952 -0.33368089629855 -0.12089010893808 1.0714463665194 -0.92348145278655 0.069204555805528 -1.424166368075 -0.99366795962764 0.63512745277318 0.010631577795688 0.75886076391495 -0.29450343286305 0.12800478950767 -0.3147655092856 0.40895783616907 0.95094605733525 -0.39497902452962 0.58593275577447 0.69850081600643 0.69654639698523 0.28195641812281 0.94524458408713 0.094472614336888 0.094547668187108 -0.070956989196823 -1.5150739480817 0.78879262196054 0.48711084665443 0.46174769630526 -0.9062947759058 -1.1662340577432 1.8038564649941 -0.067488680451125 0.088630137014973 0.199096633592 -0.29813272123064 -0.17545981775483 0.14499779271338 -0.83652387100654 -0.99289226185617 -0.16888384820474 0.2683015320528 -1.7860365023842 -1.2241061996769 -0.40048711773819 0.51984092601314 1.0763686340475 -2.4093188125347 0.15132628985834 0.12300592389967 0.47322695288982 -0.56508713365856 1.131520822166 2.7299820002535 0.15709776166769 0.16668101219136 1.6193110763962 -0.73342590336488 1.3621972512217 1.0002519781175 0.48825667002505 1.1606279905322 -1.3064702908572 -1.9953396559295 6.2028102507708 0.36404075633013 0.10304251878614 0.85928511564396 -0.04188917988229 1.7450482614576 0.83020250919662 0.44046939026169 1.7053127281321 1.0813589571979 -0.31545299484311 1.3831456783898 -0.086982682484739 1.09071326267 2.2406440990515 1.050927307618 0.92594342440051 -0.5767658375998 0.10390799056601 1.8327741377117 1.4628000773168 -0.36215687333843 0.73972268723149 0.37512633126848 0.24147944813359 0.1569593676999 -0.046009754997201 -1.6463741006385 -1.7087918604818 0.35915125932956 0.83268198863902 0.58336114562211 0.35413319522696 1.5440854659589 -0.86679444793917 0.59274246630491 -0.46517595164787 -1.2828086199685 0.45273269658961 -1.1973325507977 0.85564794120044 1.3560745087092 -0.40094556197082 -1.8919940235105 -0.165386533769 1.0450189840396 0.88539213456182 0.22523494721629 -0.35411405358106 -0.66416556287285 0.88216854483787 -0.68156585568029 -1.1254846140758 1.0988778474248 1.318516743723 -0.42850386677679 -0.26782159798102 0.44552839010021 0.65752788763977 -0.92760901032028 -0.18579647144157 0.12686528559899 -0.79903719588119 0.93678905601074 -0.35757416517648 1.8027846476525 -0.25877957971605 -0.083373192932795 -0.62226240180884 0.54309002841896 -0.89265003463544 -0.12615890958868 1.6209303653324 0.86728993027162 0.89110850675301 -0.22010955757192 1.5381119710424 0.22389867135746 -1.7435516176829 -0.087623265043142 1.5750519028859 -1.5010165760854 1.4881457065381 1.5022206791888 -1.275411280805 0.02337660242616 -0.74286829266242 -1.2469774865886 0.79210562013682 -0.95946872127225 -0.29546279893149 -1.1025659715274 -0.057254938629142 0.59822204491578 0.36163015659155 0.11027966317832 1.0785367209792 -0.6455482373733 0.36050251752124 0.23598549429505 -0.47654482786154 0.63038995301737 -0.082969184793994 -0.60707091398277 -1.487247168908 -0.32682186466018 -0.49928580545995 -0.55010197118664 0.070998203104304 1.7214654007833 0.10102459621637 0.063618351133491 -0.36744394133562 0.93058913336934 -0.025973250998496 -0.68796047526392 -0.60516219880135 -0.32116601245314 1.76252169875 -0.34824209995551 -1.9419211073651 -0.31323110483943 0.010232986906735 0.3015404288417 0.49214987755091 -0.44146582589194 -0.9963256479466 -0.45419883522605 0.57290391873742 0.28399418462199 -0.11892723975112 -0.23141690948157 0.27233122996 0.14829894352553 0.019984027471789 1.386028953745 0.79748763815831 0.95610935791543 1.7999185549494 0.021947102357328 -0.37033631845 -0.31570494855022 0.26798505109651 -0.24619700320574 0.030270096493607 0.86504642959136 -0.4451870139386 0.28390036298894 0.10421548658337 -0.17894516822234 0.026313361285961 -0.027466992260075 0.50554178321379 -1.149427763065 -2.925338864911 0.20919692482094 0.0072803239972194 -0.2076329679634 0.93393760776895 0.10738958090948 0.43722108680604 -1.4243385612396 -0.44009800336898 0.14890215793316 -0.52681837471287 0.20804128280835 0.018025808899008 -0.74981469123592 -0.93182362434149 1.2283292702081 0.27553536851872 -0.21928007458164 -0.67895995821475 -0.46342947386618 0.048819300989419 0.98926177447452 -2.4954472000676 -0.52569456084553 -1.2500074120912 1.0337869673891 4.8968387447418 0.43212045565209 -0.93902854937189 0.36533689155464 0.43459734008747 0.10721197905872 -0.29047624450115 -1.4434171582461 1.9697971684331 -0.32359219948072 -0.60707266144061 -0.2297420725268 0.42403913521441 0.056678102809964 -1.0076570207699 -0.5572890680125 -0.042364797977745 -0.58592348922868 -2.1109862321831 1.4868176961783 -1.3316160991185 -0.55428785523384 -1.9897169207342 1.0006687813497 -1.0183028342778 -0.33415295813723 -0.4228863912215 -1.1631579824762 1.1657713835727 0.48847565451039 -0.017419650972193 0.72115338976905 -1.3347961179573 0.30183477384212 -0.049075888991794 -1.376121353238 1.4961260072011 -0.70858882084116 1.0995880486831 0.91499005654631 1.2960808581242 0.45780252674357 -0.53598042808548 -1.6790388467351 -0.59571964262342 -0.13340430779213 1.3205092037069 -5.1146527708393 0.95867087879806 0.40351993167444 2.7792205993386 -0.39204555651374 -0.78484742226851 -0.13000188339805 1.2622692834175 0.25914556863329 -0.52052784609009 0.13935675777376 0.72042963540666 0.077408775987143 1.1637684450259 -0.10819218922203 0.42986785719754 -1.0737083684163 -0.46069249789374 1.3566234449777 -1.1790404817265 -0.86354252784797 -0.18255864728659 1.2472435355784 0.25707485751858 -0.29210476487853 -1.5131252110708 -0.6305936635542 -0.13097375245716 -0.019466083801951 -0.032030486134786 0.10652842460892 -0.7788392221617 0.28521482104466 -0.37328830857591 0.287104392424 0.71212406337868 -0.35472932876926 0.46074417073392 -1.3546832262364 0.51366441004546 7.4217494673745 -1.8199995618517 0.32276764005485 1.6841725170806 0.36841446838062 -0.36741135151413 -0.37623435266353 -0.057852045641503 0.57545764135211 -0.87327438921792 -1.394313103422 0.11960438713133 -3.7250113988004 0.23010931884579 -1.0459613696135 -0.17831710660081 0.49493785574618 0.76259862654974 0.044838670102487 -0.52274035592283 -0.66675833664107 0.51274355354983 -0.42589993954636 0.87075101993831 -0.83139975699673 -0.08350007483358 0.14524709244511 -0.15143976149169 -0.071317168755439 0.78553195908271 -0.63065100687975 0.24446851625437 -0.4561187077596 -1.4859188237892 1.1540489893057 0.88132942437919 2.9239866199174 -0.32423723412709 -0.56029274218512 0.91121149144997 -0.0088983596757695 0.44765190497064 0.36311242828731 -0.10059140824239 0.11756196110535 -0.59912913673274 0.80265116253284 -0.40725693310099 -0.92310582824122 -0.93739645751398 -0.33925904034828 0.3369929374595 -1.7874012767567 0.98997454622881 0.12845491824647 0.31434384156016 0.70813699698913 0.23975153492528 -1.5834177096684 -0.81741706150081 0.17385635859787 -0.071915101384768 -3.0864806082127 -0.63993253485114 -0.051132198881351 -0.098377635283085 -0.08073152251064 0.50420918272488 1.2714490062053 -0.69597518612181 -1.1102321546385 -1.1652649769729 -0.068924868116479 -0.12951646790279 -0.68748953550426 -2.1035125240127 -2.3973918418713 -0.18776625306515 -0.4165124688001 2.34323984343 -1.0543843431893 -1.6481625052254 -1.0598925162799 -0.071825260730578 -0.84762131654816 0.95875865197225 0.63160176914513 -0.92006376474881 -1.1182153625564 -2.2191313789356 -0.36011237142035 -0.23312701755919 -1.1578001693948 -0.30830743934025 -0.03849982232347 -0.75904596836124 1.1391131503614 1.2009539270553 -0.72048581561276 -0.3773696559272 -0.39146845777697 0.49611512881784 -0.24702078448948 -0.67123805359029 0.36408039116949 0.11380089449969 0.05703120231939 1.0437624962982 -0.89882853692936 -0.14909546715934 0.66812234396693 -0.1610593987755 -0.87107456613799 1.2974350982236 -0.56873671520517 3.1381737610622 -1.497304362509 0.36415898544544 -0.39032802158254 -0.63572986532726 -0.43945913528416 -0.52919134118691 -0.23312416668636 -1.4234173747412 -1.8065641662244 0.67842742948562 -1.1306588801377 0.7428263816942 -2.4901288453733 0.21278788959764 -0.86613407267621 4.1890936169409 -0.33661642689384 -0.35216846970865 -0.0904724677336 1.290439178941 -0.025189408159061 -1.2740023791207 -1.3502498513296 -0.0094866642334903 -0.18575837083256 -0.08406843639197 -0.88453712928706 0.33846781080656 0.36447737568708 1.098273145104 0.592592323671 -0.62925656985114 -0.30558549548528 0.24258621809862 -0.44558088818206 0.019162145262493 -1.7083941600633 0.36568167908646 -0.46311522291586 -1.4542899602663 -0.32992160734852 -1.0764042599759 -0.90264063206443 0.062982202679906 -1.1517774311089 -0.010470039606289 -2.1562071105692 -0.49830232282922 0.11468611934767 0.32305564141547 0.7826988978071 0.14392595854717 2.4195993375083 -1.1037771709887 0.071825729843235 0.30345416118412 0.93576140501142 -0.22486329740249 -0.61029145216215 -0.31162554673231 0.13389896575506 0.038624192550716 0.024382271515713 1.0769604441765 -0.13271830567929 -1.2351899684564 1.1229617273484 0.74767293041361 -1.5050574370491 -0.52852060933153 0.58691932498348 1.5121603673567 -0.3245082474941 0.95419809874948 0.16824499873734 -1.8623836277196 0.83357696003843 0.33475736978874 0.83918722139604 -1.1260008111469 -0.15840461477741 0.075076099200418 0.3512589201077 0.86244448168953 0.49777808009443 0.11609576406418 -0.65222999977564 -0.61319414292782 -0.16966894727585 -0.32761680281425 0.10347713766399 -0.75012139492157 -0.15432830022931 -0.26836321888223 -0.17202424212598 0.33458133055697 2.6399196356837 -0.38895988542706 0.48870449925162 1.4085415085947 0.073651458161859 -0.44957793070731 -0.89122963894121 0.17567877859905 -1.0227446093182 -0.62909746859086 -0.21135487075933 2.7818539558399 -2.4341431626064 0.25150415093373 0.021067122972989 -0.073185651897654 -0.10704520745839 -0.051078321482859 -0.59809902543298 -2.049168183591 0.43455789944056 -0.9429358255398 -0.84671977684791 -0.65201518260787 0.047747637052004 -0.92458808465684 -0.95176698509718 0.24112740431927 1.1781049948105 1.3171849864834 0.30636097393735 0.31708343813783 -0.073638799434067 0.35107312962189 0.52565128538469 -0.95586138228121 -0.25464129315167 -0.56148351685416 -0.38869574340238 -0.052318407647408 0.18511037687729 -0.20012251744804 0.72881051851122 0.67818940229205 0.13672895575855 0.097442372732727 -1.2925488928143 -1.2240069026262 -1.0980799911951 -0.94941398483031 -2.5649981132958 -0.8123487519013 0.16935219315452 0.85274503226696 1.9157967527748 0.48828932625997 -0.092627641370734 0.65529248386277 0.69657412614701 -1.9194887767341 -0.12996301352471 -0.18926711977251 0.081601860963197 -0.029785093824378 -0.28483498911531 -1.6365309036476 -1.555233888868 -1.1563335568982 -0.28796512777808 -1.0486122093348 -0.6018116102518 0.15110615431829 -0.30536388940417 -1.3482531560487 -0.68003708879325 -0.092140635352356 -1.2913212020545 -0.34200209164343 0.16595156131036 -1.8688701349658 -0.20698977211999 -0.50735947824627 0.50781331072661 1.7022656733163 -1.2228578814388 0.27049702420304 -0.5430620592027 1.0373774368306 0.31265426637656 0.33996134188509 0.39211661076297 0.78412041793394 0.062612558023412 0.70648775390531 -2.0379275220822 -1.520037867685 3.635383588163 -0.42713797987555 -0.64363835281548 -5.1771860488343 -0.75136431967932 -0.91029349265749 0.89653317416258 -0.68165662378334 0.33840748838141 -0.66984708182996 0.66299261208246 -0.11463073367214 0.045139739364482 1.3392330396439 0.097231310531879 0.43280138253894 1.0229258029017 -1.8393736717301 -0.21715189694492 -0.90825131399315 -0.25275483056168 0.42287117041663 -0.30671427459053 -1.0269868585341 1.0261577007956 -0.48986881719161 0.24154623632738 -0.92876758122406 -0.14576311055758 0.19783587316824 -0.32935005187452 -1.1939122870741 -0.45066599730373 -0.50050829047223 0.45007201690121 0.59756133323677 -0.35211283736089 -0.4639831710727 -1.0763340642977 0.23425013407768 0.78564254864662 -0.0042117109385122 -0.90357911912599 -0.2122474793873 -0.14166998194785 -0.45403640977524 -0.89002225868157 -0.56882842216109 1.5408926138988 1.4565090851221 3.1098462920986 0.99723063319092 0.86466130755092 -0.67788786491829 0.86723116566142 3.088107687867 -0.18557447162731 0.63041268395294 1.337360275746 -0.22704720880322 1.2294388968925 1.4031645805521 0.86196305608852 -0.2793345998983 1.3434534372042 1.5569064756093 -1.6717830265085 -0.1800147560183 -4.3786450045184 -0.052841085012499 0.23859491887027 -0.573981835375 1.1159148639279 0.28554291914364 0.6923274665451 -1.6761119640855 2.8777904325704 1.2139818651585 -0.1516598233561 1.0469507271761 -0.37784997043124 0.4640838467559 0.65301753163875 -0.58347534790923 0.62035140264151 -0.09164399797039 0.85727259027506 0.37177543526402 -0.79708565721035 0.96336863839541 -0.17856755811162 0.96073613471487 0.080572662468117 -1.9553203959655 -0.71147522814594 0.44242146030597 -0.8784375137886 0.41088805273982 2.9414095074317 2.0466327412159 -0.084837401497007 0.080405193372104 -0.033244321076321 -0.18058542877831 0.38160516080731 -0.092925368023564 1.6107893780039 1.000617924501 -1.8519251918962 1.1330023378299 -0.7343680810329 -0.6651568281469 0.86965459180371 1.9885890112728 0.13957725304169 0.34413106652495 -0.097658038383241 -0.67084093393832 0.88807468775665 1.9462247676898 0.92325919452946 2.5189423771919 -0.5705496969539 -0.049613080715998 2.9345266249378 0.22913787416514 0.017402238985668 -0.8359236489995 0.26171873838634 0.11154979095985 -0.33234843114471 1.3112394188998 0.32038820927301 -0.51087139433936 0.96831924146833 -0.50584642427235 1.0533797754871 -1.8650461310096 -1.0293251701392 -0.58539489384944 0.9942528211635 0.15187978002146 1.0835921516915 0.31103232557923 -0.048327523724818 0.2544705360356 0.27714702779153 -1.0286260886177 -0.11590624357183 1.3871647408207 0.070089732266365 0.77134946210963 0.51834364612496 -0.037919467970943 0.0052927097546959 0.060804861584959 2.1354875447865 1.4836348823739 -0.11499335061565 -0.82845009286372 -0.021019042463933 -0.29329366131884 0.513999597468 -0.1683615882381 -0.11303282384684 -0.015912936777091 -1.3478558866435 -1.8354181687075 -0.025312442208231 0.18114468982376 -0.69917569279286 0.72223698308247 0.60237599534498 -0.8281051231542 0.82558157473894 -0.60100585165764 -1.4131247164236 0.89523154911814 -1.2580709717035 -0.50880445899028 -0.36467278057016 0.33513698068614 0.46542000949654 0.28815997093336 -1.4766447325597 -1.6653151232706 -0.60265679484566 -0.14006942704193 -0.74700105574031 -0.71303566691962 0.6366975732656 1.2089508338697 -0.85739304736862 -0.52639745991184 0.093686707734037 -0.1195484364753 0.40462791160086 0.18447599881871 0.16225950162941 -0.053551424536662 -1.3598049342477 -1.016016677307 -0.051504927699161 -1.6998211431833 -0.25467176110002 -0.49717702566572 0.30784603959105 0.15237264941791 -0.72117909495743 -1.0430000508762 0.8125111702502 1.7025015314297 -0.28177163720022 0.70306202202535 -0.72499729346177 -0.26282737891557 -1.2399305737774 -1.1705542644195 0.91871910831685 0.27335773596058 -1.0333816763682 0.164170421961 -0.55983660999249 -0.27994404396296 -0.6476770024891 -0.11381905129143 -1.4465146472981 -1.4539715825224 -0.7685698765621 0.19073398200119 1.1257572843872 0.67576106973745 0.82450875513755 1.2858174988697 0.73233522911384 -0.19524849768586 -0.43402883598277 -0.6599028929722 -0.30295278372487 -1.1435792836282 0.10590089500018 -0.28075794846227 2.4287313977757 -1.5775072726511 2.1808668726884 -2.2942305208837 -0.3763018249647 -0.36789351112526 -0.40474195143436 -0.38544164137501 -0.36123329525818 -0.083261767890407 1.2627895798775 -0.22438158212303 0.87572006979088 0.1810801815644 0.98562140185964 -0.59965403223077 0.34264363445348 0.26797344705784 -0.54996044282905 0.84408007280309 0.6843622925302 0.27349945994118 0.66046967050626 0.53805105795601 -0.032986794724526 -0.10527718544639 1.2640460819086 1.3443419807844 0.54222865214493 0.41492561923727 0.58516531208826 0.79216780817997 0.14702891024864 0.65633432840577 0.69214900233061 -1.4523060162599 0.66284844003847 -0.37265952902216 -0.34563420351509 -0.080590405236398 -0.23779454339711 -0.2337641794454 -1.5557690095822 -1.503663899097 -1.9004268744512 -0.46978286556009 -1.2393660441167 0.47162736314862 -0.15062284119631 2.72122970358 0.16923325227147 -0.73555889536866 -0.076541959811033 -0.33050465234388 0.1586633000796 -3.763631041947 -0.046244470301692 -0.21607513195156 -0.22356011185016 -0.63919666642548 -0.38986892159208 -1.0327541239907 0.69616347225093 -0.86188585208831 -0.46880133809056 -0.17630732499007 -0.27714326600205 -0.22248751540212 -0.46264937323608 -2.702345963316 0.68485488222564 0.27853978456147 0.88627506990049 -1.3333670438786 -3.7380250755169 -1.470442272555 0.32966695604743 -0.36508866441337 -0.75025478201382 1.4717509839264 0.69671258177058 -1.653290388752 2.0417862414888 0.077498655520773 -0.34145417262539 -2.5111482208419 -0.039063194083289 -0.65466330726686 0.94112613685919 -1.9569374087184 -1.8712727220337 0.99603083076296 0.53126204690305 0.43884582470011 -0.27442631604529 -2.3900280969243 -0.13431337582136 1.6195351651483 2.5655832022295 0.72520641580982 0.36242127308717 1.9185747038084 -0.67856746168068 0.53154116007664 3.0333223467431 -1.5265759243556 -0.18538767170664 3.3967311535468 0.36585696504486 -0.29757898193238 1.2660318812031 -0.74866922129104 -0.068114002062856 0.68444253857088 -0.55599040445546 1.371795919326 -0.73133752300787 0.4070494138393 -1.9538036549369 -0.69961501981067 0.23002408191499 2.8215310185751 0.25730771842469 0.47160333523806 0.20985931240743 1.3364670488593 0.57506128523535 -0.16453429565176 0.018583724114217 -2.8753658694049 0.49538826731939 -1.0064181338624 -0.13662191740417 0.78461746249925 -0.83757822856421 -2.2975592059929 -0.82373709098386 0.21231916703645 0.080830466379556 -0.93710833396552 -2.0422163870138 -0.57606208935066 2.217341471596 -0.33922415756619 -0.099875007017977 -0.52694852353913 1.432158480974 0.50925072298866 -0.035219626478472 -0.34048547254528 -1.9824542057934 0.54064770197047 0.15309417752731 -0.57835684212695 0.22487378932843 -0.079147765300297 -0.63496616085432 -0.52203101909707 1.063425831348 -0.061263997777192 -0.089631422899499 1.3773115241493 0.27862782207609 -1.0906781139909 0.68288440600916 -3.929479511241 -0.48661654795939 -1.4857010310674 -0.24954995189716 1.5429031878671 0.64773686056535 1.6664662780907 -0.44877821435268 0.46863234272996 2.1179276583162 0.28746625750563 0.59407438412826 2.9574133714594 -0.51631874346284 0.36670376708708 -0.00033182831932482 0.88530469075876 -0.75481161950157 0.61269482383239 -0.2837773483417 1.0394975725692 0.12052632455065 0.73517387454877 -0.59297869061651 -0.21083414311091 -1.4236332891091 -1.1368496559327 -0.53667678030702 -0.6962390269435 0.20657209004659 -0.62070740378281 -0.77057890013392 -0.26554737417903 -0.12049528940096 -2.3444855824928 -2.7734997953485 -2.1681740280452 -0.65094002512564 0.3503328451086 0.41846374471211 0.76443163766963 -2.8270334901274 1.2356311795058 -0.66707273524239 -0.053578603302407 -0.47947953228578 0.57387478107029 0.7512280338949 -0.10928822132121 -1.640428628107 0.71141318167995 -1.3077737133247 0.34057780514177 1.0793075594797 -0.18601450918094 0.59692860573362 -0.034004652079577 0.2530780480061 2.2728072874425 0.35538547375003 1.0644384975376 1.1488026007339 1.0542117075346 0.50302095240688 -0.4238775452021 0.23893021599206 -0.18244430945373 0.42949401610113 -1.0437878026698 2.4571633309827 0.92369657366121 1.8521299419784 1.3091837846261 1.0333756378665 -0.93552815048187 0.19549262252924 0.73402080116736 1.0697885127404 0.020786686988357 1.0644259313022 -0.097328041033456 -1.1468029001998 -0.26487384890467 0.13065524337857 1.0089759953285 0.93347836486605 2.0837451063971 -1.4229813867785 1.3031215417524 0.59923669231863 -0.41035892881443 -1.1160624727236 -0.096134724131692 0.91014034084767 -0.45799189859574 1.1264739259775 0.76029573295543 1.041304728092 -1.6003084773391 0.072112044261969 -0.8241006794582 -0.31286770582824 0.98024250517448 0.58581966102816 0.16651511845658 -1.0229713392094 1.395107525997 -0.080579227694878 0.49282451686297 -2.0083918530598 -0.16728996416294 -0.88499687259486 0.10856643056816 -0.018038649017951 -0.14601055649722 -0.62239000252997 1.0328141173102 -0.93060170197881 0.31315621642337 2.5578074202807 0.15926775751922 0.21645428779122 0.57343930278592 2.296243595699 -3.1915816554323 -0.56495896621116 2.0392737253461 -0.10477083755742 -0.161510540324 -0.21209626757194 -1.3619580747525 -1.5936364936688 -2.0124490064005 -1.6461807524618 0.79667258651681 -0.53416412684561 -0.50297527810119 -0.29650559640459 -0.12159405204979 0.052996496407557 -0.49513104576911 -2.2646422480844 -0.90880726573938 0.28820708475783 0.42982800867556 0.37199682677868 -1.5328915387462 0.72775784516022 -0.36271340692937 -3.4384255935642 -0.72615971579526 -0.52926220981122 -0.33840007030697 0.22623646161955 -1.705912766709 -0.84067172096062 0.20564195327784 0.52758431287184 -1.1227963092766 -0.63833963938461 -0.24623746331841 -0.26412159911018 -0.81368722251694 -0.27634826368527 -0.50984288307554 -0.4239736114171 -0.99432690913898 0.90626171948161 -0.24563410731146 -0.87767552127231 -0.36765423680131 -0.45211052902651 -0.25485939282529 -0.84835936740331 -0.74616463657278 0.13430044106875 -0.5100153792214 0.43604073268873 -0.97799279962485 -0.12264831630993 1.1726767355817 -1.2290165079643 -0.4518777448851 0.38825504480041 0.14948887004877 -1.4340458720275 0.5376868373915 -0.27829312638143 -0.79732048748562 -1.5346674560753 0.65866313925712 0.197795884478 0.61159286600338 -0.20842526145515 -0.78764232833939 -0.22303029016026 1.3423211816847 -2.3295615745268 -0.71530061839534 -1.898518579035 -0.1207216422236 -1.6475698473957 0.77958553556404 0.27548688338891 -1.1859721435081 0.99333915753255 0.56785471197972 -1.2292903210151 1.6210271655825 0.25132411848965 0.6319579626941 0.13865236222863 0.82168576406369 -0.59745909015928 -0.54531158956718 1.2381933419987 0.22173863668516 0.79782543478679 0.15606713446073 -0.55008745685158 -1.123725076144 -0.3043240327277 0.27737055031842 -0.067065926207453 0.25209613476269 -0.57023936803848 -2.1158268863691 -0.48270471266926 1.1983901772167 -0.51843708001806 0.36293289390585 0.44132977528006 -0.35391332021833 0.42695055130236 0.77098146676334 0.45155903958328 0.073522679785469 0.68340709647923 0.67819969435843 -0.38191646730343 -1.0395224457877 0.56881272682385 -0.59649550084223 -1.0486192613117 1.4156489817239 -0.069169991589974 0.16067294244554 -1.7125778920563 0.56744634749056 -0.2510525957759 0.49737239269458 -0.37892060591159 -5.8533131947585 0.59747465312338 -2.8732697871207 -0.2599349661035 0.42438097052132 -1.5384853333973 3.3532477761588 -0.76421943089667 -0.10839425955052 -0.52201424223419 1.0916869754262 0.15557311356753 -0.96786841646665 -0.06406880660531 0.35180434085951 -0.27170014488304 0.92339998831759 0.65638965751899 0.6807954418448 0.52581964336459 -1.28644083692 1.2772877693942 -0.7409666319026 0.8925661487713 -0.23404157762191 0.64116441683266 0.67283288125697 -0.3541813677737 -0.40858518694248 1.0769098222545 -0.87376714283988 0.37254219490378 -1.2004921773138 -0.15369453262821 2.1384540086599 -1.1578095066 -0.70927365472856 -0.78769227948461 -0.42868029121622 0.22136087713318 -0.60168059562061 0.79843560021253 -0.6535631890718 -0.097659777236934 2.5461467812685 -0.81480413734276 -0.91217079239166 1.5737339599082 -0.19704126457576 1.3138102253523 -0.68481970987484 0.78485911822125 0.26277817402697 0.69110005654843 -0.2512883247876 -0.044138204046009 -0.83308428650139 -0.85200402485366 0.20311926590998 -1.2980925679396 0.18745085750075 -0.33733722947254 0.0263285980915 -1.2176068407849 -3.6815010530498 -0.28582734782257 -0.20632596445253 -0.36006940919671 0.092249000081004 -0.40479789489443 -0.46795495752491 -2.6858477571286 2.8833515188959 -1.6160099323258 0.55009040459191 0.21226355700301 -0.42460550363111 1.3098691659237 0.22201656206767 -0.13837778929155 0.66019706756639 0.14411583306671 0.95604657268523 -1.9925364270823 -1.8363045728862 -1.6631545609691 -0.42484126414918 1.3200502268866 0.38062588538891 -1.0427528299414 -2.0062964720999 -3.17235852997 -1.9944125119111 -1.4889884749419 0.20427605609928 -1.1749762794089 -0.85304415592135 -0.12254821873511 0.19560653554758 0.3389690735537 0.068214913439752 -1.7202870625107 0.10652450704394 -0.053104466211434 -0.28753435609635 -2.4999331388012 1.2277885048483 -1.1387632965172 0.33909538785753 -0.54189214660966 1.747932185105 -1.0469860198441 0.67714361356806 0.5392751726501 -0.32680633756264 1.3912352524426 -0.046066409875678 -0.84239604427879 2.4393021223476 0.43851333147895 0.73454027412756 -0.0020229611671787 0.28969110649405 0.32188854083983 -0.034671141246328 -2.5772290285722 6.8816044708305 3.0513987342145 -1.4824024642442 1.5020072689751 0.25041857426831 0.12343714918868 0.7786167359614 -0.21601719158872 0.19299441856292 0.46872716295773 -0.27938674820354 1.396499360569 0.0061545848177701 -0.30115350539319 0.64979293129446 2.1306688814913 1.2084928394537 -0.37626368000883 0.53627105624526 0.17920972969324 -0.21523229477917 -0.57548065174443 -0.23538160993683 0.90095176176279 1.191901887348 0.51714290573696 0.41406551534218 2.8271219053146 -0.39711693183209 0.4545841294668 -0.44934852377652 0.57079996281266 -0.93790048739493 0.86025386912216 -0.14055887893218 -0.59021518510653 -0.75840935981067 0.46070607066036 0.30073806230493 0.52272337942389 0.0034398639781463 0.36627939232757 -0.75327184076904 -0.080539218453221 -0.17985813572727 -0.26470480859595 0.36289320707388 0.8504885382874 -0.37964073509174 -1.531673382394 0.1438051969036 -0.75317588993512 0.18317725305139 -0.31415394319376 -1.4295288553059 0.73548729381555 0.07690877215709 -1.7109650780833 -2.2175129747582 0.80752677424397 -1.2745922900626 1.4505253832311 1.01121566473 0.88287612898555 1.3737891026891 0.61954039579184 1.3790327591738 -0.53386897918633 0.041131086331271 -1.861899930872 0.42236405847739 -0.093261168536512 0.79488063697747 0.75568751684286 -0.35144274615934 -0.32162342181942 -0.8661317177292 -0.41375780169558 0.53098490761657 -0.48370226241653 0.70541180454254 -4.8774383889239 1.2173965464118 0.21290435568333 0.69642114798665 -0.40049548344585 -0.21583618945473 -0.9479758735452 0.38623008510382 -0.72411881170424 0.58524568761018 0.50554271107943 -1.3794053489407 0.021019492943526 4.0415795267801 1.5307554029792 0.053153982760313 0.01001002648714 0.84491189946923 0.59274388064139 1.0356872967792 0.69443349696549 0.20527093668897 0.072558442611608 -0.16504481797721 1.2862684213882 0.33965904925161 -0.021432362540192 0.32444900804844 0.66064522213145 -1.9954227414975 -0.48303603319237 0.95967401997278 -0.02071387683767 -1.055499741977 2.1272914686064 0.67558617252293 0.44882271672695 -0.034688718460375 0.036576597452837 0.85920615085946 -0.49922385126405 0.83098465079615 0.60532314736085 2.4199728780529 -0.1406331867653 0.20136233861555 1.4085119697823 0.97212768233142 -1.1854368735596 -0.17437516507988 0.77361509090759 -0.38901174776346 0.23534419079349 0.68191424715948 -0.29770907759494 1.5894023700099 1.4837719093397 -0.37873647654111 1.1627791722316 -1.0550244761181 0.53497741416582 -1.075696217438 0.59248312509728 0.015410976243939 -0.18109917998987 -0.15748804339058 -1.2866574300542 0.38083581526412 -0.00016459709031956 -0.12781096675783 0.27729399306296 -0.54041055711897 -1.7476158079499 0.22094905021163 -0.036999871252197 -1.888878962198 -0.26595047596659 -0.3905754994742 0.18628607508899 -0.516277465112 -0.23003708035947 0.76383932389146 0.50958849080012 -1.3451651419478 0.49428428428801 -0.08601323691583 0.22162689403558 0.79496644890128 -0.10698104474669 -2.4259263380804 -0.98486576656074 -0.70693892832317 1.7132508671368 0.46339769876309 -0.98066760630175 0.1076783079409 -0.34540096431752 1.8641184917327 -0.66739156802721 -0.50387613196257 0.17359141331003 1.2018908328027 -0.6127361488633 0.32300995128711 0.75715863680934 0.48394503019098 -0.54033579474496 -0.7270794528681 0.32794781673586 0.00089523347140781 0.69813338174887 -0.30426729418972 -0.62927900384965 0.84865278466593 7.2126755217445 0.4663675065738 1.4629994238709 -1.08708515394 -0.47430214488838 -0.18389734913741 -0.37590124862231 0.42951899046094 0.063449091088425 1.0999426216133 0.16879244859211 0.34939036650699 0.47012113892786 -0.39282078111451 -1.1663616600398 -0.087129164242719 -0.12091033750767 0.063722300222994 -0.40183337508575 -0.13063721427631 1.0066952586142 -2.2445007286279 1.4698945175844 0.74650942061855 0.54458886258595 0.82864272332468 -1.5892787908834 0.57575671796113 0.016705943421464 0.69004173560196 -2.2301393651656 2.5468218769582 1.0593322129017 0.31325838650354 0.27426621757969 -0.21987384424884 -0.12026032218359 -0.86543316922371 2.7690779353017 0.75276166342913 1.3120873364566 0.0026558519431072 -0.17746588679747 -0.98240935472841 -1.8534241532094 0.83169190546883 -0.24750343682671 1.9059196628174 0.30551856320093 0.13836503258815 0.83871612545859 0.44251445006325 -0.9294291192047 1.5162832423855 1.3943476627126 0.42779724814891 -0.34526675102322 2.266768703552 0.036591562284696 0.58663098719808 -0.23349380005088 0.14123214509489 -0.1041906983887 -0.29613731613745 0.87828747229656 -0.1910008687696 -0.18236960697895 0.54494307444393 -0.80612492685136 -1.5922029862123 0.45206628214639 0.59299925084587 0.59522276780082 -1.0937996393869 0.79072374623477 -0.39616063789549 0.013483083774431 0.6645049872022 0.2654304687269 0.16418849743148 0.70932574305228 -0.13177484282378 2.7505290940441 -1.1683392755903 0.78878304726274 1.186328621065 -0.84563867929506 -0.22600994360045 1.3969902010262 -0.41751889685669 -0.047042963431375 0.0071679918606589 0.89506897278679 -2.2164518429307 0.50410956077909 0.48332177673464 -0.96226119103333 -0.05635016988828 -0.17899891115515 0.17162132066549 -0.13792522487409 -0.069313758921388 1.4460603806541 -0.26809460786094 2.1492374410703 0.40011308834361 -2.2066769751735 0.27507406381198 -0.45552772840569 -0.81384256441832 -0.14677842084506 0.12472532703087 0.39889803482685 1.6517423956731 0.11508248654486 -1.0906332605598 -0.46599327944509 0.31198198181381 0.64082988723511 0.24826904478414 -1.2167101385227 -0.64043586792255 -1.4776363309864 -1.8101991035249 -0.53947714518291 -0.49565504478768 0.1850822620397 -0.67290711012785 -0.45234635402876 3.1181041262566 -0.19304030577961 0.018743015114915 0.37823419004767 1.1190836826785 1.1774480708392 0.13600513256184 -1.5197104216116 0.36870455611644 1.4174859589818 -0.32609128083018 -0.69703909787442 -0.12242274611507 -0.18497365698134 -0.25641043587053 -1.0421662141796 0.95442435781912 0.032641435954409 -1.5415255847328 -0.28891530509677 -0.26056339587947 -0.92221412337379 0.56779131739855 -0.21026817420031 0.86596717643952 -0.5117284236696 0.70948660188653 0.50476631092431 0.41986120033006 0.49470936150091 -1.6321763436237 1.746951699707 -0.68263483843005 0.99454888898681 -0.38231823798957 -0.70180013216347 1.259112284633 0.62909599464295 0.023974929423688 0.67792097341619 0.4800975529719 0.96569673726235 1.3011545421551 4.4937949069032 0.018221919794429 -0.50400966207526 0.71398790808025 -0.30439212558449 0.18024468254893 0.046064082147536 0.015605157741936 -0.6008264191529 -1.0874413756916 1.5982385203434 -1.5066437054148 2.0221871790752 -0.63118998144888 0.3694114261131 0.55875632891746 0.22474079042164 0.26015772066304 0.85695553362189 -2.0679105608281 0.16546033465822 0.045572191239614 -0.097774441149143 0.94375105588481 0.27170948145696 -0.41837668234765 -3.1683725020133 0.3764891712805 1.4704496711318 0.70466009390424 -2.2336677476566 1.127148138482 1.239831573051 0.49649224790837 -0.36217866750855 0.35909061980142 1.8268717958377 2.1704760169049 -0.33603116234575 0.49154047240108 0.21905807224624 -1.2939017525994 -2.7970982405008 0.018767437209313 -0.75141682474551 -1.3134402568765 -0.89275628467125 1.5791966135472 0.13685703042055 0.30227347055326 0.95352662365642 0.36654775443436 -0.14736753834724 -1.9646821253673 0.54781495951452 0.5033849293036 0.17557911276897 0.74649500553771 -1.9702121353604 -0.81753727711696 0.34801362321116 -1.1689726583166 0.84217082596718 -0.41779292692635 0.59937027317169 0.36566765983526 -1.0680023932581 2.6768956753911 -3.0378178155776 -0.18938379501941 1.1245386421421 -0.40385451815195 -0.97307073924632 -0.917489006762 -0.28420041485398 2.4473874269077 0.53370884033289 0.036347124798817 0.54844368936293 -0.52392021999638 0.29392134687065 -0.37691873235797 -0.095611025310741 0.14015438212186 -0.59557622051763 0.55807163977193 1.3910103246444 -1.4834791571651 -0.70166558992438 0.62881715216071 1.8028395833283 -0.34547125217202 0.28608792397799 -0.97740809475872 1.1446878967201 -0.21332656207262 0.59153509327581 2.1374663935047 0.51953408231913 1.2562309763957 -1.6324757242372 -0.87081837379315 0.13086351025267 0.88793323752855 -0.76416339450549 0.37039435470607 -1.8863553523817 -1.5078586632354 -0.2950816141319 -0.99202385939478 -1.2621006390176 -0.28533561756952 -1.2579938406923 1.3877970429981 1.5033521949677 -1.0079365682872 -0.39947586411891 -0.65303552602365 0.73460164068674 1.0786678543493 -0.13987585682569 1.0882382328769 1.3630227543638 1.6177014750395 -2.3177115716508 0.47907016617688 1.2003212508006 0.83699145538403 -1.0718352954926 -1.1242133062726 -0.090163494525384 -0.056059461135139 -0.10601435374204 -0.18836222307643 -1.6519515830659 0.059294266436704 -0.11242786335306 -0.54310769976487 0.55141152152465 0.15062154672933 -0.98704812231561 -1.2380046203711 -0.8960107767781 -1.8710511312932 0.65598756409742 -0.78310348858625 -1.1283357930911 -3.5791699880149 -0.33448510909713 0.021944079108118 -0.59565541085507 0.34308281886123 -1.0327138457213 -0.70179838006365 -2.2594756091014 -0.27558998505912 0.42064066516127 -0.80245315777248 1.3141021847077 0.61903146570517 -1.8582479254596 -0.305293207991 0.1271858392133 -0.34805043797973 -0.62976924398379 0.029994745099455 -0.10849983513846 -1.4182028913129 -0.42619472610958 -0.39642141923078 3.1341421892363 -1.1659023248156 1.0320966950522 0.23652601452184 -0.39148715781342 0.57418739527318 0.10869774761138 -0.75647006461044 -0.26795912247723 -0.63667127339933 -0.7996669332605 -1.0254315654929 -1.1284389873659 -1.247541866388 -1.5741897772081 0.13396031808584 -0.99949726817102 0.53776856812986 0.86073629890491 -0.73572301950218 0.55195195615828 -0.067204382743777 2.4153470972031 0.81737129479864 -0.068639931371137 1.5682622254825 0.26838143565733 0.12177543971172 -0.056111681979568 2.2674611758314 0.14150448331467 -0.44531813037132 0.17411076567307 -1.5250766130251 -0.3993937592549 0.28395327774086 -1.1983724754673 -0.1156375955551 -0.79285854966959 -2.4541579930501 0.55636482227844 -0.79138028358889 3.1596381338974 -0.33415861129607 -0.18842687552594 0.91436354433365 0.3783923820667 -0.50132303019392 0.48922969827582 -0.99387685298359 -1.0010056438413 0.70091302133371 -0.8178255906199 -1.792082075922 -0.72495091862703 -0.20808575098992 0.28679302836666 -1.5517231047129 -0.97560305651566 0.72110018855814 -1.3646121919999 0.57060897734812 -0.9490807271244 -0.76020018090125 -0.92755527570106 0.23491197488301 0.54603691679948 0.52987212333312 0.82857982307595 -1.3016175865617 -2.2046305718942 -0.52182216079063 -1.3825812480043 -0.38594597573927 -0.32041775915582 0.61531605522367 -0.2610198673118 -0.28434240492735 0.13030582408708 0.31796814997258 0.73748742742257 0.060440319617192 1.7307012270009 0.19332702684307 -1.022181734229 -1.1756651059616 -0.75375857554297 0.40393709341965 0.10938230592045 -2.4398326887368 -0.1853444613919 0.55187493620457 0.9863413208823 0.94836062593554 0.692609432375 0.66052112456831 -0.069090366640542 -0.53106316439268 -0.53080336717576 -0.36971641745011 -1.4681508143623 -0.8061590575702 -0.45524659683789 0.48362415334375 0.88972367959984 1.1650297070666 -0.2298505865969 1.0066724173232 -0.82273679328153 -0.22350747533871 -0.37922910873455 -0.98220278838388 1.1279124357392 -0.10207984669669 -0.12048136716352 -0.64507691257249 -0.94454357554144 -0.027470673011435 -2.053170660672 -2.4565415060488 -0.19359325906273 -3.6251501356819 -1.2948421165585 0.44447381497704 -0.18589760804773 -1.4842270899506 -0.20123298232722 0.44622865467033 -1.505544953966 -1.7651282153318 -0.38087078771808 -0.89413619894362 -0.99175498812245 0.7445511968101 0.66576741985727 0.016972690658337 -1.4304051052645 -0.088180997873982 -0.62889866660459 -1.8975446382899 -1.0493449748516 -0.35099092619902 -0.79926763834444 1.3334025612271 -0.65985490062787 0.21776324580245 -0.83254594905533 0.59341444399812 0.85082403984107 0.083259197894426 0.61397148625913 -0.50749628293023 -1.5972815238308 0.068298906639432 -0.13924108452574 1.0084254595251 0.072464669632152 -0.47041450983299 -0.54584053606861 -0.077613323613086 1.2140225754607 -0.016988907629863 -0.41576946169491 -0.45104833175134 -1.9419879702777 0.21497642372927 -1.4293854782815 -1.4483471467831 -0.5458523697423 -2.2973123209829 -0.028832424164228 -0.37790618503818 -1.5417226364148 -0.41642999415201 -0.16143465052779 -1.0058860581969 -2.0259037957882 0.080199224436894 -1.5834526771383 -0.29994367678933 0.56571756402797 -1.0930315278511 -0.89903028060141 1.7014619511159 0.85320985384328 -2.4008742807731 -0.3768830968643 -0.4797147093052 0.36252576571617 -0.68145264405279 -0.54452121406801 0.5831165573254 -0.45648937913228 -0.93447121606149 0.8705634611237 1.1350797267734 0.57485334249555 -0.040157728022831 1.9371577753548 -0.37354097820649 1.6355359567559 0.88792828149714 -0.82354797238036 -1.3938148518525 -0.54900201811597 0.79356189210025 0.23031982595577 -0.91047658875755 -0.56407658332538 -0.45858011077374 -0.43404774545726 -0.091514273204332 -0.71442793552626 -0.78835058825498 -0.29584730110525 1.1553552639321 0.47423161217289 -0.05063202903878 0.23101009886499 -1.190809282511 -2.6810263603388 0.11937213828781 -0.87280337203807 -0.41200502898934 0.90459528604901 1.1005318150254 -0.77815494139387 -0.95497500142203 1.5480113622282 0.88297471223068 0.20553556533448 0.68107617558987 1.1857497330361 0.20074910570878 -0.51710606622858 0.69252264474985 2.2798682635295 -0.67926464173424 -0.052018669807135 0.13111832920317 0.48879142101228 0.85404796874949 0.19056697743622 0.6011759477885 3.7460690785867 -0.52058714313815 -1.4166521698836 0.40188643691337 -0.19170575865301 0.33952789392375 0.17287314469408 -0.92033811881839 -0.089198399114708 0.16503016087297 0.75282685137112 0.51427078964043 0.1987905344437 0.55751310865225 1.6155755046393 1.4604212274495 2.0629588699284 0.16084839613855 -0.24891433535249 0.2937659072879 0.072459500164943 -0.11652813057576 -1.7073715961333 -1.3574459096468 -0.091421868258563 1.5592924607909 0.81574444005853 -1.1217240479892 -0.59251814126031 -0.18860504418432 -0.28221180807703 -0.38036396335277 0.32727283304173 0.042768032743442 -2.4574060895349 -1.4194955791149 0.10071732057572 0.32157045100962 -1.5658728295871 0.57474317422405 -0.48459070613499 -0.18999835506583 -2.2856864029875 -1.282900891937 -1.0649594210688 1.0232494382831 0.81844155446985 0.33961090508454 0.45168161364723 0.16008986854493 0.34520392314594 0.14097693109328 0.80286123242948 -2.4215082103823 0.70996058108608 1.8307169619896 0.41678739001112 0.30987635879691 1.180860459585 0.54726375807392 -0.8809782057883 -0.92550996244919 0.98367955655336 -2.2690635050203 -2.5811235284701 0.56375872498895 0.3342564998293 0.044907759806147 -0.08675713304983 0.40045063710905 -0.037974058083611 -1.4085922285899 -0.44328152799513 -0.50525925722613 0.24718871492467 -1.1175716457941 0.84029247922652 -0.17599248864761 -0.64299713744399 -0.94483302736008 0.64831999118984 0.45130205728943 -3.0048984098092 -1.4325191710588 -1.0487231591249 -2.469800713865 0.69667287348477 -0.61146964393812 1.5020672417243 -0.39097303546497 -0.036499313398333 0.51759459640635 -1.8342138708461 -0.96453797899502 -0.45524895530573 0.49262327796474 0.79809196213165 -1.3740137204191 -0.3546360697562 -1.2043622277628 -1.2681945406494 0.26725609237031 -1.5863329704816 0.72067223567298 0.86934878511113 3.1503359695588 -0.64395613161989 0.2999728106692 0.40831902275661 0.39695992946673 0.026865585291522 0.99932115565276 -1.257023091646 -0.84780791258661 -0.60816565911548 -0.7546574545587 0.53943071985118 1.3619089828932 -0.69818576389727 0.83974562021382 1.0401561720023 -0.81837984079683 0.27309641555435 2.8910859806827 0.22998630027545 -0.18207420421961 -0.97138979899407 -0.17996696729058 0.53324507218764 0.29471730364397 -0.4271327244224 0.25216481215919 -2.1541519143448 -0.38156759268171 1.7180707022608 0.66207943561701 0.87251883322518 -0.62282228134366 -0.57556783703427 -0.51335825540936 0.29320694040254 0.5145379577971 -0.49404366366269 0.86430217630694 -0.32581638774766 -2.2220270706046 -0.4200987013405 -0.49837425482038 -0.13550469316091 0.1091489557901 0.42576887201774 -0.74453898232652 -0.019626613928127 -0.51467707902777 0.21157659323103 -0.81743117969679 0.98343302398684 2.0175071160417 0.092448750385253 1.6224009767829 0.75456649814613 0.97284509574385 1.3800361784451 -0.041102816365947 -2.9855758964652 -0.023753117565161 -1.1195607890473 0.59393757026619 -1.545243947231 -0.095595078348387 -0.22784533597288 0.66566684822142 -0.076476599713846 -0.44471613396787 -0.94688937349844 1.2702962392693 0.30499864574496 -0.73004405598557 -0.35314170673852 0.56689989590406 1.5977665328458 -0.75531711165431 0.71753069455234 -0.050105706297017 0.10531306860294 0.48700409949679 0.78050868196734 -1.3564106905776 -0.45658823178948 -0.18352454226224 -6.4296852858299 0.41494963204133 0.25548291117209 -0.19713442898784 -1.0750973210298 0.21982615829566 -1.0572790458191 0.089614840853821 0.418246741553 1.5392658209285 1.0283984047554 0.054167604164078 -0.51167914543712 0.6581728771477 -1.6647188006804 -0.33783191578014 0.37907721449616 0.35570614131574 0.15407263934296 0.0022943744122694 -0.29527680292805 0.99403349726786 -1.3821426616772 0.4732481068244 -0.19334996456056 -0.75579213200261 0.15002639597781 -3.1068179988498 -0.65403149096978 -1.2123829607456 -1.0716884741593 0.013559519866628 0.12681324124785 0.62790518479058 -0.88706551716344 -0.57065463920588 0.72108837403755 0.18122866052607 -1.7994132367586 -0.079847977994941 0.67155942764765 -3.0745789664598 2.4405030644813 1.0023320559595 1.2861472159321 -0.46901762005813 0.63081652219774 0.63216313870819 -1.0132171118555 -0.13526615316523 -3.0153787424891 0.41659497572028 1.3502525748524 0.66974902752332 0.18564372197426 0.36748254218742 0.059366393982425 -1.6508183265393 0.6704815792755 -0.92376846412434 -0.60743316865251 0.94149897478139 0.84086152732682 -0.59440562236492 -0.40699561734349 1.7825372729815 -0.72290835884386 0.20676893795686 -0.87056936151579 0.70321331045598 0.11416613129673 -1.0799477405293 -1.9931585710316 -0.35904700655648 1.031133602856 1.2440384210419 1.9792638466562 0.60379620219752 -1.3684395345103 -0.37026128917552 -0.34632175146077 -0.62356658304139 1.6296159497789 -1.1806413230328 -0.020899127007312 0.9059056047039 -2.3805305644079 0.75946877352445 0.039758642905478 -0.59080755783388 1.4579538915663 -0.1410035745049 2.804793618532 -0.20277548702801 -0.19992688652687 -0.2690489997154 0.21960214398617 0.60712194133986 0.80195275833975 2.8636878429414 -0.085317892834899 -0.039615786812057 -1.3328184827218 0.39080388064797 0.30922289185494 0.46522455834767 0.58198373504424 -0.6590491021668 -0.4171984057648 -0.13487126928485 0.23327959152382 1.427579833129 -0.85047484107188 0.12028946498516 0.21381712273159 0.1203990987633 -1.4649806588064 -0.51405930133908 4.3467400450941 -0.99106926163771 -1.5078813337814 0.58846263912402 -0.46506006989516 -1.2708901017071 -0.59439904584627 7.4022890500226 1.2708720339325 -1.0549824826717 0.40124855924544 0.074081998664552 -0.67570801934506 1.173562618524 0.13390937823235 0.12777700920277 0.60880919285565 -0.62261352872421 0.50731108460398 0.12917670120587 -0.1517120796271 -0.10135864565325 0.93233621573922 0.81121597007781 -2.7304972479825 1.4558148834332 3.6559003084464 0.26922640897547 0.077464855247591 0.48297595649737 -2.2996609082411 1.1619359510427 -0.13150769331766 -2.3659803911533 -1.142110310673 0.063921726561098 1.7434181629311 -0.38910511225634 -0.19208169951597 -0.16201659384804 -0.30143086980664 -0.72013798247334 -1.4988943712411 -1.5326776411607 -0.12318935658336 -0.15054975309578 -0.29526109717553 0.34397396038634 -0.56769721969793 -1.0322476091591 -1.6092746064726 -1.0748542658126 1.631349053306 0.45248585409133 -0.9961447917074 -0.56075917313124 -1.5539659395905 0.090022064173493 -1.4967013288115 0.096598967399983 0.79169172544143 0.040135375991888 -0.80277938890865 -1.2801668408877 -0.70055896986304 -0.79247670408574 -0.70467889011658 -0.67226442734924 -2.3543434941355 -0.13366649406793 1.6135304825328 -1.5826064353264 -0.74584879075669 0.28529111154459 1.1097134801746 0.25018457342863 -0.59327852759576 -0.7477610818775 -1.7763743762775 -0.094181011779587 -4.5645646300033 -0.84506565369345 -0.86315657318857 -0.76140103035518 -0.29153554234578 -0.87915565371423 -0.83019722017363 0.62917348066906 -0.147689803352 -0.5010691432249 -0.030313495750356 0.36092033863968 -0.020801238559613 -0.36329357040382 -0.85754065948789 0.8933366071839 -0.60394689882794 -0.11230605440404 -0.21689735055767 -4.6019597149774 0.21358658114685 0.22501382033556 -0.35006416706056 -0.38252173758037 -0.058792803832745 -0.45384541276475 0.101363167082 0.45661412779237 0.56053641644797 -0.010281485937457 0.14026902076993 -0.087345287653775 -1.2669455349082 -0.66546806084192 0.0091762898182648 0.33804137030818 -1.960251743741 0.27384590777208 0.14389752890402 0.47645500400185 0.9284331927981 0.94437867603945 -0.79602700078508 -0.20274822978225 -1.484797202771 -1.3460033861137 -0.66487805271508 2.4181250555704 0.4406872774744 0.69319693952064 1.6542745417288 -0.15328069628993 -0.56690181111758 0.29888387649846 -0.95021570342073 -0.81524632827477 0.41317315903444 0.74033715900051 0.051002341613769 -0.87250752331381 -0.8189463786007 -0.14112004401795 -0.52208932730814 0.22192483562852 -0.57710758886665 -0.58717515376995 4.3074082712271 -0.24080367770271 -0.76128474821561 -1.8074664296187 0.21881215856606 -0.4519073843086 0.37634834455025 -0.21049217524325 -0.57271809917803 -1.2256785403715 -0.90790498153761 -0.74776242645128 2.1138597363818 0.96282872896005 -0.17397439680669 -0.3178065949599 0.28547663844662 -0.35592283277683 -0.97048874303069 -0.1044181982527 -0.54036354549211 -2.7052656402387 -0.38010954812451 0.92523901494992 -0.20035024704758 0.42901996347033 0.81765932946338 -1.4067322724235 0.72778824597526 0.48826403253947 0.058464633631192 -6.2747543736991 -0.45935266501632 -2.6988480466121 0.71985632496519 -1.9319084581816 -0.81764559439647 -0.55860416108371 0.10620159749275 -0.5498203400303 0.89749365046625 -0.93842234495328 -0.27315570274658 -4.1378345701149 -1.8565467097513 -0.51384642613417 -1.6811863656779 -0.53546514683068 -0.83830463298181 0.10605319582472 -0.70045659863801 0.28492021259328 -0.81271918870917 -0.1355185420232 0.16309685362145 -1.6104209863028 -0.30341770697771 -0.096492760260078 -0.9461527291222 -0.79051395253497 -1.577193693866 -6.1733724357852 -0.59108795162713 1.0753094751629 -0.81873247055936 -3.0011124461932 0.60989350622037 -1.5902682239197 1.9478964754977 -0.33561973425175 1.0399785201002 1.3054698490631 -0.26249586129238 0.4535917163193 -0.072742094999608 0.74952250145742 -2.0313044629124 -0.72421978059205 -0.46025618154107 0.11836273160322 0.26191110644586 -0.30306908464855 0.29662536684949 0.77316828693591 -0.42759580593091 0.078776236053367 -2.3719166007133 0.25618467437571 -0.92892993878496 -1.5661689143571 0.81986015547571 -0.23308124100763 -1.0447216893913 0.51348052570216 0.62724226722202 -0.78474160788105 -0.75607101916553 -0.096982876641781 0.21694636817123 -0.51061433814853 0.52957280891438 -0.20066877050931 -0.153796968935 -0.2110969062166 -1.7974156935628 -0.65719723189904 0.95158285200003 0.69573625236281 -0.26415088968147 0.15148248730611 0.28299031037876 0.07094006563305 0.33916131567339 -0.52266108275038 -0.20258720802588 -1.942955198757 -0.33989953411828 0.44144116544063 0.092639713313205 -0.63096353205967 -2.7203898711539 -2.1884276305147 -0.54078801347757 1.0853238486474 0.0043476429048488 -0.57397629124093 -0.46437772032648 -0.77326673194156 -2.7010838564904 -0.019373101146456 0.43014882120631 -0.26905297959812 -1.2380135497108 0.63542910228191 -0.061322644036353 1.0391602013959 -0.36579893283436 0.77206239583063 -0.78854631469098 -0.42157561186796 -0.4933995441926 3.6717897184561 -1.2382896859702 -0.035860064205406 0.32414960002258 0.088798773414222 0.20477971568656 -1.5790653735374 -1.5566276156833 -0.30121879473983 0.77974306517696 0.8988821022896 -0.86078131840061 -0.011377154686756 -0.058764536820995 -1.3571824329731 -0.1584030493806 0.11915404742793 0.71939926446649 -0.39402531187348 1.4498287544924 0.4078440613379 1.1126293774034 0.50217900903137 0.092662060014698 0.69837081122562 0.45310064263651 1.5703946003937 0.47003605328229 0.17923225309307 0.054176426278135 -0.61227935374188 0.13769829623196 -0.14475301357977 0.68483658519946 -0.6929761996797 -0.12543649325208 1.1635276611308 1.0739970013341 2.5117367263036 0.42078842399746 -1.1078840828592 0.85357142285209 0.82679375954012 5.0082959563542 -0.0062646184761544 -0.51489366067282 -1.1686587538995 -1.3067759374125 1.1423960021769 1.3161974552093 0.96882361303945 1.0199540260576 0.11930596455223 0.522956900104 0.10891912079687 0.5283639821452 2.2457496308765 -1.0401896452151 1.1432999674409 0.40282641069156 -0.044019960960962 -0.58793752743822 1.5615722222563 0.63303874772776 0.26053579467902 -2.2622387643537 -1.556201965348 -0.23781333273795 1.531945552522 -0.033453339531117 -1.2220502915264 1.5001725768881 1.2356552893193 0.66446464845919 -0.22423785107969 -1.723294124135 -1.1120736494822 -0.82365609828225 0.42658737758995 -0.2278778775145 -0.00088274475078692 -3.1079462030086 -2.6955370864414 -0.50610470551061 0.77488470113116 0.39819616546279 -0.080289728795814 0.65725381441008 -0.62173130228144 -0.2519811241684 -0.92479584117265 -0.93001094713994 0.19503278734534 -0.34854164146718 -0.7079498561279 0.69037277439148 -0.044516993571162 0.78170820477722 1.9914396184669 0.39192155972236 0.57132793060539 -0.92414010056316 0.29990793353671 1.1866991444915 1.173916690448 -1.8647608339716 0.72241614287096 -0.075735925989294 -0.040137269618908 -0.098767688356361 0.22373998206704 -0.75472815284025 -0.310604395636 -0.16835961525847 -0.17927606678722 0.14390938577508 0.49100279646212 0.46673928055918 0.15967080816606 -0.14057331328096 -0.41382883891919 1.1895225959843 0.3025146264287 -2.5667614890191 0.61846525142325 -0.44919526420101 0.58117682304818 0.026623825136626 0.43967877454875 0.2750603510192 -0.38356666828636 -1.3549869652958 0.77689987211558 -0.42457121634458 0.5795413939805 1.1991178474646 -0.62884327324831 0.56889636432949 -0.43847083990765 1.3366446152117 0.36475486012514 -0.63172012166759 -0.50479765283697 0.042481560788556 1.2119903445989 -0.060231098588715 1.0954806360511 -0.2072108295379 2.0111118864979 1.1050540504126 0.2520379579061 0.0045179532831553 -0.49634107564872 -0.60742646562677 0.38729398637047 -0.017277642859473 -0.00026558530713771 -0.58451191159768 0.2806370503875 -0.83205883234913 -0.76005183585611 -1.1687116878849 1.2275626069726 -0.92573480542065 1.4414584827491 0.36077525612473 2.096184337201 -0.045954497366331 0.015869144878218 -0.71928815429427 0.52747050429745 -1.7613999050737 -0.54172606191026 1.6171418507722 -0.35038865314131 0.29540548098313 -0.34531353702565 0.029292357301962 0.88714273702246 1.5896569176561 -0.19814767555312 -1.1232387535693 0.42405257343611 0.77911374993773 -0.54278330886669 -0.56137632044248 0.17240252104477 -0.25833915420443 0.388804842405 1.0461692123851 -0.44751712964489 2.0047981413321 1.0994385411817 0.35077134719589 -0.74621691582732 2.5381044068512 -1.5434583554913 1.4082382934007 0.11173712028707 -0.29028778386583 -0.049176480529229 -2.2813510124902 4.4851145236467 2.0714457078172 0.24244261867953 -0.52850824491025 1.1199992913698 0.97066148432892 -0.64785656736693 -0.92287615715322 -0.74542407384546 3.2103657723079 -0.050185661402456 1.5248639133313 -1.684546752942 0.78127421037721 0.43500403351017 -1.1649920654186 -0.9483911163723 1.0659713315132 0.60756293283143 3.0746709985421 0.58530983435574 1.4428883203555 1.2921978318725 1.3540827050615 0.1143084524944 0.84507123924552 -0.031167193463657 0.60533609747191 0.75514419884882 0.38323296763628 -1.4635993240902 0.97502935732038 0.53909041799254 1.2266289687582 -1.031956751197 -0.10358687054551 -0.91972585241664 0.51057053581157 0.15665065060066 -0.66259317821658 0.029635836462623 -0.6783940605142 0.93709645330341 0.0117964081558 -0.14314616751655 -0.20698404174261 -1.461887083417 -1.2646350641228 -0.43603940541624 -0.45029476154085 -2.1513572992448 0.011520179142878 -4.4598578857637 -0.36116587869628 -1.1822036442429 0.35573338392976 -1.023350186411 -0.23593464726772 -0.13001062997696 -0.60743706505238 -0.14104104251996 -0.89483457839827 -0.31616175819895 0.25902047376497 0.76907911515034 -2.0247893928213 -0.4079430121551 0.72020517925237 -0.79797623171982 0.66577076732322 0.75102600133284 -0.25478313569447 0.017278135303177 -0.63288119449524 -0.43682093581664 -1.7262162512354 -1.0473612153383 -0.95463444063955 -0.10956539091552 0.37214561775216 -0.61496878424349 -0.25048351257315 -0.80374069491771 -0.6231518268556 0.85456182593916 -0.23466167051691 1.595265263281 -0.076396019638989 -1.2707914244129 1.7414821123935 -0.59510040402429 0.31557020068193 0.7092828161987 -0.046919478171895 1.4382081224545 1.3971239920001 -0.48810359368595 -0.49094962831071 -1.0736493002775 0.43151765503141 0.27667160199855 0.91899961137631 2.120179481316 1.5356364111886 -0.030298434683452 0.55126318844261 -2.4282171739258 -1.0115310502557 0.79223609677706 -0.68193182591022 1.0473689986124 -2.8713982639278 1.8366377099242 0.027955562892006 0.0022718924764541 -0.68953263256629 0.11450758777682 0.66641441598723 -0.80436397973682 1.4561972364436 1.6872763431283 -0.11611917220099 1.3083482255604 -0.22024309060675 0.1270002281022 -0.53313184676412 -0.53743172423234 -3.2571029677438 -0.49979441242272 1.048426411623 0.16186522014311 -0.28749890682795 -0.061786776349537 -0.87533693138628 -0.62478372859323 3.2314984958311 0.70429756038273 1.1540258844967 -0.24513602069 0.22401753772135 -0.95886291550555 0.13272268979489 0.67311176380345 -0.40476154179498 0.034638953928651 -0.40251534717007 -0.25809766197146 0.10909499042941 2.6744416569025 1.179284672483 -0.86834348982322 0.061390310572201 -0.32464792536754 -0.27194584575165 3.1952064528129 0.245740532843 0.87760070947833 -1.278966492515 1.2064371287662 -1.6177144032831 -0.81638509725487 0.2120522046747 -0.51490779077574 0.89267921241811 0.13241199453014 0.88239109327546 1.6533637708241 0.72533789367005 2.313860741857 1.2675986527828 1.2548085793859 -0.37609659383569 0.028289517309999 0.98316594438453 0.2511122702343 0.96872451249272 0.4487080556648 -0.20340435009897 -0.70301697195191 0.46251347599139 -0.75615493027832 -0.0096041141349602 -2.477152826212 0.27667039555049 -0.26801268116683 0.83662924228537 -0.84391665262135 0.2951910915851 1.2431953832176 0.06566492710881 -0.82771206433495 0.78258204526691 -0.18242017244669 -0.057080529377489 -0.38988622739288 -0.88392797392431 -0.22958899115354 -0.23965544356963 -0.00887568008805 1.2387076318794 -0.44377642044092 -0.20307293885172 1.6144272384292 -0.24632075072034 -0.44538676946158 -0.0067028193802288 0.88088467189588 0.1124296393696 1.5212870157405 -1.8730930765854 0.17748752479923 0.66651183626878 0.23658456422748 1.4092050189771 1.3055559618304 0.22258971586285 0.75838275604567 0.45008858602504 0.67668712377382 -0.65023502365303 0.68587785227659 -0.60407507748844 0.40155225679203 0.029228334687861 0.58768204682876 -1.2008124696591 0.60282642164555 -1.2967214341502 -0.48703820946451 -0.90364341541141 -1.1249768429951 -0.12823121812108 -0.23243044785427 -0.23394428899749 -1.5775580310638 -1.1992454973828 -1.6340381212518 -3.5555356848439 -0.34180104112365 -0.20557172022176 0.080952644155805 1.6779645938462 0.52685463821079 0.038458233139093 0.61591472017998 -0.64588057303916 -0.76905028697301 0.10782902351703 -1.9799222617621 -0.61770489246499 -0.78054160625162 -1.261536767402 -1.6964286635948 -0.77440896504153 -0.33300169514029 -0.3564545420509 0.23945125967122 -0.74876974492595 -0.88556086324384 -0.69147635362174 0.25962034990543 -0.62041151654426 0.81067497816427 -0.027680873455184 -0.23048876959051 1.9829353523651 -0.30023386363438 1.6920509873556 -0.39350559025347 2.52624471004 -1.4336325764782 -1.4478290081102 -0.2282357152643 -2.8268675938758 1.2957777132374 -1.9673991910229 0.086153705798608 -1.0773413191779 0.33250174245235 -0.19213554702817 -0.076452424033672 1.154666578014 -0.0087981427932468 -0.081654645961462 -0.44296032024028 -0.34361720656506 -0.94545510244777 1.0431920355308 -0.28456410257441 3.0205315072666 0.59298909189576 -0.28410115267685 1.4328913946734 -0.04870285334276 -0.11131004702072 -0.28900980428073 -0.63673479719188 0.84227328773919 -1.3868148042159 0.068143527405422 0.42555590244467 -1.0401307946033 0.22578973963847 0.40345789164155 -1.4201363959224 0.01492589818291 0.28119042060409 0.028207595841579 1.0196451909628 1.2029533283389 -0.79303628259261 0.49603692321108 -0.036006465467494 2.0197273863249 -0.32487233029857 -0.066335060870708 0.29291138412868 -0.36079345467619 -0.6981351177655 0.61715777683643 0.61952760822314 -1.6700402367126 0.05884516042179 -1.6737762836073 -0.51904103974176 -0.38831992119017 0.93393820293542 -0.13916873391986 0.68885271941557 -0.7758063597869 1.5828502093126 -0.28734061126747 -2.3798496794217 0.28269280294114 -0.17115137019258 0.48731657329792 1.1453640749202 0.82626565449924 -0.60762354052487 -0.23977323066776 0.73180396460511 -1.8162929843058 0.31701475547951 -0.55802609365307 1.0157057583843 2.330733983287 1.1755936729118 -0.33290507207591 0.89005430891087 0.22804486360459 0.2952205263252 1.894562315703 -0.16077071120615 0.76980324039122 -2.6186412543738 2.2922690114831 -0.26345197485672 -2.0442620899754 -0.62408111386105 1.0265434827716 -1.0183765464058 -1.2738536515113 -1.4446570961112 -0.18091870713374 -1.0255179883494 -0.66458672395218 0.33023353392278 -1.5907839173458 -0.26911726850236 0.96444767123499 -0.55948836901436 0.66149206616761 -1.017307467312 0.83790018413638 -0.60236617497068 0.50572430044847 -0.071494122321891 -0.32656101522276 0.020801178922274 -0.9543789975918 -0.8178493261179 -2.3647479632028 1.0881765045954 0.68455965042293 -1.0529031777131 1.6451759328326 -1.0147374118486 -0.11599318554717 1.1962058926511 0.073539674772901 0.087326096377123 1.3806014338754 0.21628214610204 0.88968302679289 0.3247323481617 1.6752895912031 1.077935999775 -2.8080500876212 -0.31504815346518 0.69648485770271 -2.2722834328307 -0.56116909410303 -1.1841622376902 -1.0978047717469 -0.43873540340064 0.065139174879934 1.040546670699 0.76114633379403 1.1526137787281 0.29553431157595 -2.2224378915174 -1.012535104378 -0.099127065211455 0.32183292060595 -0.35354616363094 0.26178738247094 -0.6458887459579 -0.6411219237958 -1.7382997600635 1.1380398398795 -0.84847335952904 -0.3078530531142 0.52583136357759 1.5579706584718 0.96783140314125 0.23309948381269 0.68752011509926 -0.21417705983404 -0.46493470779538 0.079559413361091 -0.50112690865789 0.11595232538003 -0.56468384546987 0.43097830656278 0.15429037735431 0.63524664229383 -0.71148485742392 -0.15615933225313 0.95050107871927 -1.4469142296619 0.66311822843846 -0.13578772583623 -0.092414007685001 -0.33913083668705 -0.10660263530159 -1.7786947192758 -0.14252351989346 0.59913560423284 -0.39857379267602 0.70679648718962 -0.067511518731565 -2.3093592477671 -1.6026169150215 -1.060632165079 0.52807818940053 -0.72123953311938 -0.41954845613065 -0.46508778287185 -0.033321647895521 1.5534209432545 -0.74675697684544 1.723262683924 -1.2126074938279 0.028478107865712 -0.532194547034 -3.6590393629895 -1.9578182371718 -0.55482445527766 -0.74367028262676 -0.6013298620157 -0.33059407599955 2.6817963888642 1.383635382002 0.75830789230367 -1.3845147597165 -0.059824337063021 0.29320896304881 0.48343859129325 -0.20036396883237 0.09770440666936 0.261604199577 -0.33654175404622 2.7078967652109 1.661630308646 -0.22948589981691 -0.94526276906781 -0.85753534328618 0.08232873326166 0.19163029480399 0.76418841290908 1.985971527234 -2.3247760612293 -0.57477932262288 1.0831363588253 0.047741383629849 -1.4867056202729 0.23882821372929 1.8596682212131 -0.58977633657756 1.2159250796382 1.5259656640494 0.75516186962197 0.16632708927367 0.14300044553485 -0.90702277159558 0.48459256095285 -0.49456431019151 1.2427420588458 0.35237847850489 -0.74226704583712 0.41746962081084 -0.41646223060474 0.22653654759817 -0.49005066444766 0.34029519850701 -2.2670862820912 0.32732636351325 1.7414005466426 -0.6776085625361 0.3115194164561 1.8680032529975 0.63577649555645 0.11494079662473 1.1568031575538 -0.22833608384858 0.27809256932955 -1.2196422720186 0.59046020281315 0.19750944063371 -0.72343272487296 -0.65900596528889 -0.4568576722383 0.30188133314875 0.16351839215114 0.495485002494 0.083059260183369 -0.0090912128448189 0.067107323289258 0.08368535160106 1.03914045142 -0.079151614290521 -1.4802619269284 -0.10166583590967 2.0261919306921 0.91654026318695 0.48467998548234 0.76373429935081 0.69356865108103 0.22462897403927 0.68821869546177 1.3825752247762 1.0858391260716 0.083376395907098 2.1162933471392 0.26822916610408 -0.37561557280573 -0.073352318637339 -4.450851021626 0.51892438682301 0.1045269687434 0.95961155025866 0.75967912585176 2.6597172505082 0.017876168764312 -0.3377084460314 1.140164309752 -0.13775763511069 -0.42879636734359 1.9687103501401 1.0868834961846 0.40751148173437 2.7309418197552 -0.55531493553874 1.368069665341 -0.17218128891507 -1.6906572546193 -0.089680887781734 -1.4221303789556 0.25718438458462 0.33274180517021 0.051033836728421 1.6485373472314 1.8476728312754 0.3133217957904 0.19819211288752 -1.0823304943515 0.45169299848453 0.56391216647585 0.55659560128253 0.40958957568804 2.1851999219095 2.6967894465337 0.78324887562242 -1.8087810903919 1.3731910141547 1.329129668616 0.99011532740815 -0.92497845518846 -0.22064790764163 1.0671509098385 0.46641466481649 1.5502995850573 -0.2627451979057 1.8113509907676 -1.2399474746969 0.67858734553273 0.89693186271184 2.2883932728461 1.312621396538 -0.70346233762708 3.101338312304 -0.14591989865193 0.89486848057907 1.2354112925715 0.64243063118623 0.23991430203572 3.2166927525688 0.98936706856978 0.67561461668006 -0.78432282464215 0.45775381482592 2.0772945505468 -0.41947176954734 -0.31783449533514 0.14642627567588 1.3358864509731 -0.57709885143166 -2.3818345202395 0.52147150081048 1.1040048578477 0.84681988904091 -1.0630756535861 0.72448857051016 -0.42926644278555 -0.49367160961117 0.17908178761288 0.33682596594348 0.096472213368897 -0.13957027154068 2.9901084110287 0.62293024973517 0.37384144224671 -0.29891210005697 -0.1623756384641 0.37400220085454 -0.21725389397658 -0.96246883507883 0.12496078680384 -1.4846447779237 -0.2821064223173 0.53262052722058 -0.284526778567 1.0812060642372 -1.7460276449348 0.014879945725947 -0.70615173454769 0.97548724130692 1.0970279001728 0.24456447316296 0.43169621929639 -0.072885736946643 0.10687545025722 0.12842276807852 -1.4664231323565 -3.5704441805715 -0.35162903053032 -1.3133827541545 -1.900297826027 0.62309901561281 -1.8479626589798 -0.70821756760495 0.94485886326664 0.093787261921489 -1.2475446777584 -0.074374651525845 -1.1054469007498 1.8972032541233 0.6774204927671 2.7152812146366 -0.37606368495815 2.4069352833727 -0.64959619664113 -1.211690644503 0.7497334750052 0.35490123554515 -0.57074949805637 1.3538485529767 -0.55542826212358 -0.45852502376507 0.15548470986578 -0.4489243527531 -0.29882129076177 -0.51591380781029 -1.1487293766384 1.1437875783851 -0.60199339045197 -0.78380398609046 -0.90310634522983 -2.0650360736604 -0.65473024344108 0.18575575320455 -1.0890664194295 -0.32204760698869 0.22625891939687 2.314353319532 -0.76589710762122 0.48610015104025 -1.0342538930099 -0.77498979875842 -0.00034838787030412 -0.29554966196834 -1.3409517441914 -0.78656904255203 1.7756846095702 -0.33180369840278 -0.42508794463639 3.1881810155188 1.0498730317447 -1.2969228567059 0.36341196831685 -0.25836409152805 0.45983170015266 0.75877334708849 -0.36773278294918 -0.24844990999482 0.51536151098997 0.16009504647514 0.30176014613196 1.1892796357441 -0.4050748876586 3.5678532802863 2.0253338878348 0.37693467384031 1.4850203079149 -0.076008670549544 -1.2729941275432 0.47561916916823 -0.11117003079677 -3.1923560093978 -1.9863286672212 -1.126738469529 -1.1175515050871 0.067409185119225 0.67276261075435 0.041934061009429 0.35006752631118 -0.16129761286552 0.42851618893892 1.4112218262447 -0.68543657356145 -0.63865227291676 0.0075774790657811 1.0525797747492 0.60649755677094 -0.97112544212061 -0.43137703558283 0.49432314714254 1.2543247029884 0.79324814410604 8.2878999038494 -0.43851448699295 0.77431709383361 0.58859815079935 1.8647029398059 0.056250378554562 -0.90827260826252 -0.46826498024876 -0.30573725213885 0.76372048226872 -0.58836899905954 0.9353384782727 0.64720132399124 1.3000509805657 -0.3047443419223 0.69358725172873 -0.44910831070871 1.133852518165 0.75611448285332 -0.012369318831635 0.09234618411042 0.49617073313941 0.22818787426852 -0.8517472852149 -0.38850505679694 -1.8615658958742 0.30186003512828 -0.72337931202487 -0.011693842118209 -0.67986787645349 0.064678226034741 0.0065103268716877 -0.74116010883487 1.5157373198261 1.3871514876029 -0.5110257072759 3.0494193965377 0.65034172300129 -0.44865205673029 1.1241984817945 0.84648741232165 0.67809150642065 0.38039213325508 0.82655808601932 0.29369109318969 -1.7616761079462 0.75097647768978 0.67135177287395 0.099494257469812 4.412311781514 1.2555163580119 -0.86507957069144 -0.74037529651037 -0.18339830250963 1.6317163047311 -0.6047520475458 -2.7194694450765 2.7267594429668 -1.8468701494858 -0.25975583541913 -1.3825393963813 0.88573742448933 -0.35729518002955 0.30824161943202 -0.45117255340632 -0.39142911986712 -0.52604138462405 0.84145275720885 1.207774492997 0.59064271072817 -0.44744707353031 0.81856228019735 0.17306908093172 0.60253762331599 -0.58268483648695 0.63683680538902 0.042822247687343 -0.60796386603622 -0.26746103875669 -0.47084905418823 -1.2362146530431 0.29657793977716 0.18591185714326 1.0326201609397 0.57259537970155 1.3681785320878 0.23588409345287 -0.11404750281796 -0.15965042358628 -0.43346177478635 -0.20745301869257 -0.039427341905228 -0.17727293178023 -0.59176414873395 -1.6237205898752 0.59995367381299 -2.0672450819879 -1.0700010736951 -0.89452179955268 0.58770351816587 -0.28356841199903 -0.848649173049 -0.52034132908058 0.03858004353994 -0.34167353951988 -1.9110343635763 -0.632150955906 -0.25562993569243 -0.79310621592581 0.7091103811226 -1.5942248163227 -0.74225518301722 -0.79619255066728 -0.74123097284212 1.0073288478166 -0.12182205962303 -0.62123630281928 0.58622308755685 -0.82764276102224 0.61669508439519 -0.46446942484128 -1.3292003666746 -1.2809713023642 1.7490798062382 0.70194971354642 -1.3429915297033 0.6963617688116 -0.13717120779988 0.046388271679619 -0.53957226507123 -0.19430454851553 -0.22126112452603 -1.046938496559 0.1287041520148 2.9356426800384 -0.066152689397423 -1.0732390871146 -1.4576117633774 -1.4251195511996 -0.89773207356809 -0.65590351768718 -1.4489934559808 -2.0422575972481 -0.48831179455216 0.23915664034503 -0.2513866782813 -0.89397022180358 -0.32025886928191 -0.43994455920491 -1.0289677448648 0.96815090868855 0.32973657695056 -1.2278519632123 1.0154105769988 -0.49994175931483 -0.70148885323998 -0.30693430921573 -0.27364578970938 -0.79335938965728 2.066028324314 -1.1558959370292 -0.92493217446205 0.73021874669287 0.11267967217057 0.17018490452753 -2.2115356107753 0.43892278156702 0.95440499174679 -0.089426208974257 -1.1683137217651 -0.28000911730709 -1.1003963082457 0.46217682115772 1.7666397922223 -0.68904962447776 0.25141216717562 0.34523080696093 -0.22277851016726 -2.1429554442325 0.49949980742469 0.77904857713961 -0.33219247513299 1.2234941326067 -1.8914855480516 -0.24456617084264 -2.6704098440005 0.2184737400383 1.183367905972 -0.96392378603465 -0.61162191775871 1.8374531388972 0.45369863411954 0.69984703933457 1.8578631674167 1.1803154404666 -0.14791591460549 -0.072937464182523 -1.0359469736491 -2.7217947386762 0.25525505922155 -0.86991272627098 0.049041199196553 0.21813350524891 0.16811699884079 -0.81339316729516 -0.30268191154873 0.14154122230727 1.6779170622549 0.016697995872107 -3.2574415416779 -0.91442062926306 -0.33920838312768 0.22109287799424 1.099016603451 0.88733703068085 -1.8318343879869 0.50012876383665 1.0546203944575 -0.62416568447664 -0.95403158183221 0.17522319440397 0.22415388939189 -1.2607737565619 0.81514186234147 0.62154963513456 -1.0436537048263 0.016649682857644 -0.96285376932288 0.86992626899907 -0.020257438092111 -0.79178346458935 0.92561708502508 0.78111856541845 1.8649369122178 1.1136518186235 -0.24683390864954 -1.6388446048151 -0.10300115651171 -0.74074899179019 -0.12953843759446 -0.7340454179645 0.63017010031613 0.80686963954341 -0.54299162710855 -0.30764664243561 -0.086177127644407 0.13810428724456 0.12141343919058 -0.51009077075363 0.36234573166989 -0.0037376061349953 -1.1381891774124 -0.95702096751774 -0.27280612866215 0.25318327564494 0.33422736614704 2.6578667813767 0.70425994370821 -1.1509908879745 0.84606237420704 0.78254320992959 -0.025862623851034 -0.7808868624789 -0.71078917282059 -1.04377686035 -0.42417772660338 0.20547068044485 -0.76917534817096 1.0335395911697 0.35291966662626 1.3935822153025 -0.83699996933993 -0.70046285685817 1.3475449203392 -0.41245412929903 -0.38642124593917 -0.02398616893834 -1.4970910407747 0.033011110379461 -0.93834597340326 -0.14478530004489 -0.8507562886834 -0.67355052057255 -2.4146313701671 -2.2805080060206 1.3401079794398 -0.60858940144975 -0.19367241761958 -0.31505426354651 -0.29629967783402 -1.3111793521394 -1.5869076974323 -3.0681599568364 -1.6165770215787 -0.82709502903273 -0.60353534095901 -0.31979798529053 -0.64315304260672 -0.3915835861802 -2.1429111381025 -1.8067860040291 -0.40161649888257 0.55784632047104 0.051159152323277 0.85325170887575 -0.55628235847003 4.073885820819 1.0661176737295 -0.093640241752955 -0.093724695604549 0.55333271626596 2.0237572872605 -0.80584957289271 -1.6251483647262 0.33891318198838 -1.230885983133 -1.1959376668873 0.014925416467464 0.070644287681583 -1.6754813505596 -0.43808722969344 -0.68988283303016 -0.45853169476891 0.54742061834225 0.19369529701012 0.58895478803259 -1.179483883815 0.43820007293435 0.84916344199362 0.0318919286541 0.99859488650407 0.71237606629238 0.09419025200082 5.8422818240498 1.2725507568952 0.12356419687245 0.32729275501241 -1.0977800305192 -2.4627608990435 0.50274466633193 2.1328483896164 -0.55953229138802 2.6991615806488 -0.93685255786355 -0.016455828900578 -0.19574956657025 -0.43748164479017 -0.70983219927273 -1.0765624516317 -0.45589835746036 -0.2961541241767 -0.51852012276652 -1.1011614634029 -1.0520052469144 2.862266555934 -0.90046422633242 -0.91849721405436 -0.028531623120458 -0.79547488110507 0.71964062575886 -0.76646982146615 -0.09664238392928 -0.063506656297689 -0.37220321012516 -0.35653951531951 -1.8431711714001 1.8627804522077 1.8495011697642 0.29217696873067 0.10376401286212 0.071810356525429 -0.45917452660566 -0.70811502479416 0.73196353926249 1.3048943718322 -0.11243286256352 -0.39698484333118 -0.29573323263012 -1.0306418464194 -0.90674175531938 0.10845147280156 -0.658418870833 -0.61516666002872 -0.26610175053162 0.05002083808582 1.7827595614779 -0.83084732247386 0.25744892214188 -0.10768396436041 -0.18398251112097 -1.5524471262747 0.20344998697786 -0.43176963358129 0.031034695891769 -0.11342807966094 1.2080450688925 -0.4584521733208 -1.7747917368718 0.46966246224099 -0.35136427717858 -0.31447986226644 -0.055076747944616 0.11779848395554 0.57522257500982 -0.23129698369602 0.25567590850603 -0.59610952555315 -0.20013729457666 -1.1337670239412 -0.21181588445031 -1.0106095187289 0.046571567527091 0.8851388625798 -0.56521060504587 -0.081383693759454 -0.41973171054006 0.8048379670859 0.79702455035838 2.1655551095984 -0.31874936009993 -1.952380275625 -0.21253454654686 -0.76539047602459 0.48286825814487 2.3263673806775 -1.6075866465701 -0.76971876429625 -0.84772831648688 0.46292057635892 -0.78239162828232 -0.56618220353308 0.30774432581661 -0.0017768186363181 -0.31757821895891 0.24959840772953 -1.8682423572909 -0.34839061379194 -0.97832924301709 -3.1338493965202 0.3013981937488 -0.22227990643316 -0.24233491369093 -1.2815166516253 -1.7719205710707 -0.21553011763254 -0.26636290837337 -1.2944848606563 -1.3569203181468 -0.82234310530497 -1.171089731465 -0.38000336758244 -0.61079803866364 -0.645201177454 2.6942684532003 -0.22997052275306 -0.79938539259494 -0.58509992505535 -0.35807398285325 0.60889062461804 0.06896753599882 -0.059348592707237 -0.93429005225804 0.50604220242825 0.31816794160432 1.0329591222161 -0.79072807121225 -1.4498584301457 0.130182769377 0.59740712322353 0.84340054163156 -0.17054906787682 0.087520869769497 0.806478289834 0.1628673277099 -0.2444053861009 0.77744207370392 -0.32310790842716 -0.37527403041092 1.8679892985982 -0.66244386573359 -0.022747930494951 -0.70178621693543 1.6998539298552 1.3137006680784 -2.335036243117 -0.1082686384044 -0.97724462886081 0.27321556345701 0.086459975573853 -0.69515198371736 0.34798809082234 0.34579416680739 -0.2337520641984 -2.2643099964306 5.5172377633509 -0.11250792883348 0.37674835506743 -0.55018291911799 -0.37687024094635 -0.92655180672633 -0.78324775638891 -0.74789989580868 -0.56957103530402 -0.32799368001542 -0.82774531260471 -1.1381570981413 -2.1467998123675 -0.043052725481761 0.54411470015089 -0.22968123313774 -0.8788933944362 0.09271930055376 0.194905071594 1.1159529178343 0.34868817820694 -1.0579407982545 -0.35420855702828 1.5093618933572 0.32579373825074 -0.18447463895466 0.41346030288263 -0.16743959039876 -0.94754215051343 -1.6966863139886 0.7054224094885 0.36319353544851 1.4558380414095 -0.64217013776464 -0.40113754681489 -0.66380288762425 -0.69849914936128 1.4113195798431 -0.16382737823801 0.060349142212614 -0.65835945319505 0.7527534065883 0.08951459986707 -0.81313141558318 -0.54790093687422 -0.4123251206519 -0.033582402563479 -0.099876573374124 -0.0013360350748556 -0.15161662662999 -1.0812976289455 -0.40238107968248 0.028359200810853 -0.74880844393566 0.13014490609825 -0.98550616517699 -0.16760339868879 -0.08749552615431 -0.79189482731609 -0.11737663333458 -0.21239879257206 0.38918532831376 -0.25776929386566 -1.7565212601856 -0.2028015793591 -1.007253466976 0.85811727482817 -2.3135152721958 -0.3438850363402 0.23787946418233 1.1838380892841 1.6801849022354 -0.85658829089988 -0.54696144511976 0.44772712528622 -0.3546104446808 -0.35264656650784 -0.49820376921831 -1.1022521875846 -0.19653031848957 -0.75817807858338 2.6418244201245 0.85656849793418 -0.15272947370766 -0.073667339773858 -0.48152536329544 0.64129903150827 1.6208713365592 -1.2023866056097 0.45240441488884 0.15691546466168 -0.30427256390626 -0.37673982214542 0.52209027712822 -0.11401559896135 0.53096471645619 -0.41145522496373 -0.5521526890582 -2.8176146591062 0.67811552633433 1.3138820971197 -0.59045851980503 -0.34826056498345 -0.27630407795679 -0.86446173922113 -0.97005299981038 -0.21293582685349 0.46212261011846 0.51259720094619 1.842687292628 0.61984751550458 0.88549270015258 0.37252846976812 -0.80867806676073 -0.74921292685725 -0.41046117586042 0.012251232015042 0.59774363203628 -0.45602314829345 0.2729918598462 0.62387579184544 0.8796047514134 1.2098691115451 0.82749896355077 -0.011660252288288 0.2011547819691 0.9174097203671 4.0224820863883 1.5163560591749 0.85101253453024 1.0986941468397 1.2973113409466 1.0113473929514 2.7717644182536 0.48775022507398 0.2670689267779 -0.95102105621412 0.20221312022707 0.18728945849013 0.051879448971729 0.62195611171289 -0.026678829728164 0.036841294154668 -0.86883318411031 -0.59376524379589 1.6501370566336 0.81662956615753 -1.4709424208558 1.1082327719761 1.4212615138453 2.1977768243465 1.0986568276849 -0.18343674353423 1.4797700907962 0.40781622895233 -0.37372162947636 1.0631709880456 -0.38542945515591 0.14584646253377 -0.29085106340926 0.26285098696424 0.25281164396377 7.6755356717175 -1.3614904771118 2.313073185589 -0.57465687163792 3.056567226115 0.77987860572181 0.80053091879762 0.13386649565153 -0.14120420655143 -0.50690380187373 1.6627677114932 0.31533954357811 2.9553996888705 -1.3172443094656 -3.5127428083977 1.3693485099515 -1.2461489466758 -0.13083848577216 1.7257234900547 -0.41060748798082 -0.063743863883301 0.13125585399256 -0.52372451851559 -0.92214776667337 2.3364474167662 0.556054142263 -0.16438674491144 -0.53252797406901 -0.068844161049478 -0.064451918244612 -0.15001997419361 -0.54456510342076 0.47268392973809 -1.1847125333635 -1.6562128564207 -0.44800648752944 1.0979258531407 0.85724741091481 -0.11057955282078 -0.98549088668883 -0.0049280573970985 -3.4274359093919 -0.29153929881533 -0.040696369705987 -0.045272508020667 -2.2322926518445 0.43745837109291 -0.19140061758738 0.21445545406366 -1.0215339647097 -0.7512764143337 -1.3880417576711 -0.46286968289959 1.5476652858992 -0.44969634153715 -1.051044940318 0.24342827287232 0.38698379070026 0.44725016098887 -0.3046598934949 -0.71259775905958 -0.87378579529348 0.90753566733283 1.0909879501838 -0.55892473900101 -1.4281635085055 -0.30909085260414 -0.45024898908827 -0.29926837491137 0.024390156756861 0.46838766900141 -1.1439803877986 -0.33239263431305 0.26121721376 -1.6066501836387 -0.045949135111012 0.56373861311382 0.020426824705525 -0.22356836643707 1.1314695531171 0.9706081262664 1.144568145061 2.3437225608398 0.033981007563311 0.7448469031675 -1.0689940722484 -0.25728300130564 0.089388800879257 0.49384787685729 0.028845268114219 0.59547760686529 2.4135249205897 1.5204097446207 -0.46956168693503 -0.02129366484787 -1.6376739315927 -1.6795094590225 1.2292735598047 -0.37099533094341 0.016720180553609 0.4673918242685 -0.25126472648756 1.3530336034633 1.2258704507844 -0.50151745795048 -0.545983560125 1.7276508609838 1.0214798523637 -2.1855012229459 0.16324798679831 0.9882260514715 0.34895370678628 -0.65271650213929 1.1228143584185 -0.035649376358945 1.4982105581368 1.0156287247501 -0.59354476850238 -0.02419567667224 -4.7812005904885 -1.3152491515053 -0.379190693575 -0.30287113787071 0.67940919236 1.2701484253388 1.1370509825489 -0.96031010138518 -1.5837347717401 0.85421263004369 -0.072592942426743 -0.65250947676702 0.046727746927784 3.5475499675814 1.9375793278424 0.20201546332963 0.74420828357657 1.2120524089716 -0.053127272427782 -2.6702992899886 0.64815575457704 -0.66146439136751 2.3909053738552 0.64301843436693 -0.31551638260623 0.083989671963913 3.2099620306184 1.215023512106 -0.12104212453362 0.40171424223865 0.88114013852385 0.17498913888463 -0.20418184163346 -0.80038407446568 -0.63023390905917 -2.2778186444254 0.84780531563192 0.89373038904819 0.48136037760899 0.59989535185749 -0.46702816637337 -0.49998488741863 -1.1226087002086 -0.86409572818428 -0.0091317610199465 -0.15704102688833 0.063736332755552 0.013755536631378 0.6728714202853 2.4348008403542 1.441463239633 1.8946443761981 1.1168194298253 -0.34487252132276 0.03272872310487 -0.23300436637494 0.94256488576861 1.328808627188 0.32058767587933 -0.30682603706902 -0.1872670239622 1.1300326007755 -0.081534481757145 -0.69136263773349 -0.29554966196834 -0.37843781278254 -0.93242681162822 -0.794832646983 0.41465709939387 1.2224351257953 0.30567871233856 -0.075398562969077 -1.7312571754033 0.24057476220035 0.88821026027487 0.69755192627958 -0.081943115291171 -0.29305886695154 0.94982363151441 0.61841669410272 0.26969425338821 -0.089268640708221 -1.6218561734506 1.4861724323417 -0.41214720949825 2.4021337319169 -0.78856925930325 -0.17771150417977 -0.32319289493493 -0.62256467709702 1.3281045248436 -0.62220918587344 -0.85496017476206 -0.030165599952609 -1.1381953861954 -0.18804566740484 0.74680769833645 0.3766402198965 1.4476959242351 1.359781299918 0.58966647597129 1.007988225344 2.093497317686 1.4801389067642 -0.63958321345721 -0.019027107128931 -0.14333029408444 -0.16364855145517 -1.2051930724672 -1.5849007104803 0.53011227470069 -0.96263496632589 0.31178884775989 0.44147033967454 0.29479847905221 -1.9083927457991 -2.2613960353358 -0.93537331361222 -0.68499387424554 -0.23033706218598 0.022342410498591 -0.49397722947915 -0.33181337300474 -0.46354909447331 -0.21216775186368 -0.29811019239206 1.2692863039831 4.5026277514207 -0.75563324405454 -0.17699297971334 0.41118368570138 -0.56467076844009 -0.89714124668722 -0.19060079911057 -0.67355689453532 -1.4278911472848 -1.3466946171738 -0.36397903009302 -0.90417468595825 -2.2185632793388 0.81161547863726 -0.18469876588856 -0.69429709825119 -0.90846590308296 -0.52258997172163 -0.13561316575003 0.29602165634763 -0.16731139000352 -0.06925866709625 -2.0597168380857 0.6506078778567 0.73303440488766 -0.79554197402622 -0.47622762648161 0.033611993877004 -1.3612185946236 0.67993683540694 0.11268058815789 0.15322853118858 0.75011958738232 2.2470836122546 -0.1187267447979 0.75707663979064 -0.49684352263393 -0.93169162439489 -0.61069673947736 -0.87743169329242 -0.33551648678714 -2.4638607641499 0.93982709276532 -0.012114847952589 -0.20790006658298 0.040676925161023 -0.77958248582427 -2.7632768735714 0.38269823783608 -0.39554831729614 0.49427140053145 1.1082954772083 -1.8467969793513 -0.4251530107781 1.8256697204197 0.01514023952771 0.76199946550878 0.72139262594414 0.48489503386369 0.95822549900706 -0.11190937453701 -0.58749874623396 -0.47487375497244 -0.22245224022237 1.2868766657111 -0.042854761971439 0.32806442046561 -0.71187106878257 0.29357982950373 0.017104028962125 0.30930834544005 -0.033884584114116 -0.11322064372084 -0.20058803092331 0.48464006969641 -0.48610341183919 -0.77558380293419 0.35873771087507 2.5112803875537 -0.8186910204064 0.095373687922852 2.0732852366918 -0.27533307090782 0.41715268359012 0.28162319042043 0.42703914649661 -1.0524387597202 -0.13959813780792 0.43438718375805 -1.1316701264295 2.0649208389819 -0.68109599964119 -0.45296093947483 -0.39765073340328 -1.4416280624594 0.015581183793065 0.022317883074354 0.51104334310134 0.55418462485398 0.35226108583427 -0.076836653898828 -0.13880726541236 -0.70305855603742 0.23241628514023 -1.4380547052304 0.25055692975238 0.64067339627543 0.95806889714016 0.7213375032559 0.21228882110745 0.53509527292382 1.7817935320702 -1.7408350578494 -0.6963959248739 0.24298359137826 1.4054903500067 -0.31611165555162 -0.029132466052017 0.27825574083383 -0.78675180446874 1.4244524000045 1.3858880424992 -0.03338259319202 0.89214624037004 0.22201147903185 1.0436852992463 -0.5306728805902 -0.29396865523807 0.62419099655851 -1.4293433969549 -0.98069759193631 0.74493826087581 -0.60402800210675 0.64253070851039 -1.4194668192273 0.23783283400395 -0.46489637742279 -0.64137898930764 1.1215344643934 -0.50944704263566 -0.39325291165474 -0.79616761214011 0.54772873812049 -0.11942391850311 -0.26123046526555 -0.65829044799821 0.49358516113253 -0.26976686267132 -0.28887126780826 0.29720479725566 -1.8076549336429 1.1846532800659 0.46898196556694 0.26944623699193 0.48189859480498 -0.25310631555643 1.5756592460283 -2.0775994637502 1.4548004361419 0.54721275246859 -0.20704872831045 1.2345201952797 0.11517978587819 1.9286087837103 -0.30189569696093 0.48171429671838 0.23371124807105 1.2694237675687 -0.43010235830724 -0.13840899103027 0.50717133104953 0.74937309987281 -0.39793528670409 0.82378257632028 1.3972156006717 -0.63342184222545 1.9028531740919 2.4897787225757 -1.711405465843 0.45335986306426 -0.46068836861588 0.0063467884395841 -1.0911626580872 0.2020376451587 -0.29000146690198 -0.067242554877707 0.20495637534397 -0.089087298166829 0.69337890850404 1.5987034288262 0.49523187531778 0.70755040342903 1.5606721507777 -0.80736093566636 0.69725479875528 1.3376143642829 -0.085935820313012 -1.5445111573991 -0.92471144648795 -0.10831648776025 1.5357141126679 1.707093586217 1.244840933556 -0.45414807239897 0.58288491985458 -0.51470499919332 -0.05398067431514 0.62480147144134 0.047068602222071 0.70430265980631 0.73989590008575 0.32145485472743 -2.9426271090919 0.13718778307393 1.1684269924653 0.54568281765724 0.97384419518154 -0.2243094280369 -1.7040215314767 -0.58571571684894 -0.37633971868211 -0.059123868670083 -0.1850984212314 -0.1963193487564 -1.8120179677025 0.0018979377037657 -0.25958905221391 -2.2040106100636 0.15676771562923 0.055527695828525 -1.3597120380084 -0.58368565459781 -0.33510850062465 -0.26390510290585 0.56159096511482 1.3128222866188 -0.085753644139168 0.36893025762862 -0.8386553370205 -0.94928937119497 -0.94785962101451 -1.5275109889938 0.90998798647415 -0.70533105139516 -0.51321296768875 -1.2045391846663 -1.2792173791483 -0.080484861990951 -0.61601755058255 0.79410633928672 -0.60498504820082 -0.58439219672439 -0.41084553374686 -1.0029931662869 0.80831396773209 -0.19789540943064 -0.74473761646281 -0.66514638871572 -0.21267793056002 4.1959622126067 -1.1695160724272 -3.0449032291524 -0.71305559419938 -0.48436765936441 -1.5787479308737 -1.7448970780882 -0.48894058442583 0.60775933150265 -0.73925466434606 -0.46294657674997 -1.9795416508089 0.97723288258122 -0.64042872589013 -0.37791034862854 -0.15701763165275 0.22127931515309 -1.8215995699174 0.64997408032516 1.22656491651 0.70109892319099 0.26936313709412 -0.32517358175109 0.72702488091221 0.14392760675945 -0.36955846113086 0.14140484671404 -0.93490971884509 -0.93122363599444 -1.0255384142426 -1.2873136933812 -0.28627143256519 2.9863547653839 -0.28257142413001 -2.7151071033624 -0.011716613830727 -0.98748685990729 -0.2665975831042 -3.3285414409127 -0.71120074744138 -0.47567837172995 -0.59383243524964 -0.35451493927364 0.34178426368438 -1.3717938501271 -0.11564662209463 0.84624914972624 0.8037725162722 0.83301126122141 -0.87522858207344 -1.101299181818 0.8714936912266 0.093671207961365 -0.57332054069923 0.047313134728288 0.17448157489925 -1.076428204432 -0.26493496047015 0.18034125036523 0.2535416782952 -0.37752389669888 1.5127736301188 -0.48012822330342 -0.43239017160132 0.56572772959579 1.1113866603397 0.5938873857425 -0.65634322971057 0.39317779603349 -2.2460575949271 1.1395417469033 -0.51122643649749 2.0711646137202 0.12868160673685 -1.0147600154069 -0.32533713500443 -0.47607565823303 0.032211576832845 0.080631504948197 -0.14696399673765 0.35858531026053 0.64808768783736 -0.1823240638709 1.1575332941819 -0.52637588596814 0.16288924718657 0.74709308305165 0.96237311349388 -0.81866235489378 -0.0093364908444638 0.091470212642315 0.020278775888729 0.057369367456539 0.52655300315711 -1.124332146882 0.66023191382221 0.015058022080978 0.27748887065388 -0.10884610768133 0.65954729067335 -0.55364309486437 -1.0251871565547 -0.39396509917441 0.42952571643167 -3.2354495809727 0.45752390137156 -0.5721329893629 -0.078865143905697 1.4033582327871 1.426477826191 -0.87297169460546 -0.63087921956703 0.48501946003773 0.97341262284676 0.28071348593602 -0.50780769564217 -1.1867752049598 -0.018229877536617 -1.8486733413949 0.47397909885891 -2.6608466815072 -0.78836648690799 -1.8264253406996 -0.21181373292692 -4.1070937371539 0.98539011224938 -3.2062958805471 0.63265595837797 1.7542542703559 -1.286654747948 1.6416707948939 -0.026375890565321 -0.96049867304656 -0.32213696427273 -0.33984745696054 -1.222093071937 0.69656833150639 1.220026809339 -1.5167486579785 -0.36831102840875 -0.10252210488728 -0.75546358765174 -0.36940181856428 0.33607006773926 -0.21790462418658 -0.07507798789682 1.4157289242278 -0.25601057180466 0.93236330329668 1.8070334522007 2.6595124242718 0.7936152558143 -1.8052993452671 -0.49042364371637 -0.96320067388133 0.044386148594238 -0.94511549537096 0.39445280300523 -0.1103479939054 0.40669229622956 0.63352730577168 -0.40623896082881 0.24262231131852 0.33461113915674 -1.40367187216 0.57576909158017 -0.57405300863405 -1.0285535010908 0.2611357270396 -0.12168524735982 1.163974070356 -0.90663963177116 -0.22094139698559 -0.91594225860799 0.78489049095567 -0.88451911108059 1.5658588080215 -0.17929794894285 -0.15054542800556 0.03452415128811 -0.22071318578688 0.35797163009036 2.2012992114075 2.4558425394271 2.3458936590833 -0.9605810012239 -0.29658206233967 -1.2451159787726 0.77812216163993 -0.02497328228963 -1.1556545496221 0.40921610879846 0.47231423152314 0.73714226677245 -0.98804544111272 0.58415084421208 0.65033646688207 -1.3100258792217 1.3848480705512 1.3699151400717 -1.8173492479727 5.4873898446168 0.19876403665711 -0.86482881508325 -0.32080333948849 -0.56016123604808 0.39492643811464 0.17191167837217 -1.2978446692157 -0.011751189291987 -0.92005936636598 -0.9578741744108 -0.31693252710599 -1.6330482298985 -0.98868814708816 -0.035449366581813 2.8448137616872 0.50633697806794 1.5958611082204 -0.48987274629711 -0.36523666265384 -1.5024645332703 -1.044929451115 -1.1596578793697 -0.1262660001318 -0.1396948393145 0.14388640016575 0.4327774535254 -1.1910291889555 -0.2571020015719 -1.4371010322296 -0.084764871296787 -0.24880559976066 -0.32393789579406 -1.6519597518474 -1.8229454345957 -1.8466691204264 -0.24371642189897 -1.4023109865742 0.56777233169551 0.10844386999479 -0.056019075582861 -0.11046129747823 -0.59999391795901 -1.0148926730716 0.62433725732983 0.82074442080609 2.7104628414909 -0.85947425172465 0.68792305776238 4.7469193209795 -0.42091746284954 1.5754609532763 -0.42516554271441 -0.49468543943454 2.9103213568144 0.026707794072332 0.86606367761276 0.60721846579735 0.039467487993091 -1.0778363033047 -1.1952907821987 0.20711695037964 1.6313628283405 -2.5999837701306 -0.50153869645408 0.067381792220057 -0.19325579068968 -3.043964511767 1.2456097705861 -0.75613329151082 0.52986615704913 -0.24786139792069 -1.2481995623786 -0.55372428979057 0.98604772266689 0.2815311374112 1.5146289658258 0.32645574309209 1.5286522181959 1.1858768769006 0.55874565078196 0.4264723996214 -0.25676171333521 0.16885179306485 -1.4277622093436 -0.89512225209218 -0.24844375235988 -0.15636677775711 0.72276822237275 0.66006722270716 2.0282012152106 0.38003967470921 0.59486442347692 -0.031397512319997 -1.3173226457976 -0.22732488734391 0.04939293299693 0.5763091580193 0.16692441696495 0.98476693011392 -0.16926111115889 1.353329187479 -0.78506395928658 0.19901531191697 0.018492285548666 0.093522027129414 -1.0254914432436 0.12157195295477 -1.0548394181172 0.77077559938423 1.7824681756876 -0.099828271524203 0.79814194135286 -0.42991289385553 -1.241258394706 -6.0547995901572 -1.2697334835763 0.034241663238123 0.053351021281556 0.14172583150903 -0.57136360470473 0.25884682765889 1.0004061796547 0.19973084227831 0.78107463638746 0.11496152087525 -0.12521655102188 -1.1809256457082 1.5323897831202 1.985347001952 -0.25787783701066 3.2239483925473 1.1658447932935 4.0864265482828 -1.4370611473395 0.42885415262138 -1.1176383162299 0.54643519365717 0.40965646182139 -3.6689345966968 -0.41852738239867 0.96252073192199 0.10770311575806 0.18054320554214 1.0084104362072 -0.86338749058273 -0.34764275442424 0.41405685319863 1.7256425820748 -0.09583893467922 0.0069506431218933 -1.1142106013437 -0.127063107717 0.44158182733149 -0.04987068232024 -2.0663132592837 0.20999590326945 -3.7352099657191 1.4686016968966 0.68609203931488 0.63135964276854 1.2647403634638 0.21548938874635 -0.094960022756009 -0.31059992261781 0.46813550096425 0.5980138625154 -0.016400748630882 0.65663360731239 0.79560274138447 -0.030101130288632 2.1378111683518 -0.49992147080387 0.054702270873221 0.80329482153063 -0.037894167144808 -0.086704752730904 -0.32191135733739 -0.29950045722174 0.6654344257428 0.16645845158295 -0.21712700765991 0.4495478607132 0.55711158371205 0.010613016367551 0.33323130635024 0.92042902159879 -0.38223742135814 1.4492190743847 -0.49394080756876 -2.3348386959723 0.35998137868917 0.59287587241941 0.70854811268508 -0.056270936035758 0.97124599902583 -0.18108620509928 0.99697591773758 -2.2394191417889 -0.33308671972252 0.85881190824273 -1.7487263820801 -0.61975358770111 -0.23857666819313 -0.11311328249164 -1.7733123660193 -0.18934303431805 3.4417985204653 -1.5016316382828 -1.3046769452259 -0.15634085342252 2.0902289858054 0.2784542498002 0.20921496398074 -0.97385978867983 -0.19442778388346 0.58221588402356 -0.5613855729925 1.0388227791991 -1.4225788484259 0.7217740670791 -0.21195157760711 -1.9100132144558 -0.65817914279704 -1.6869779208149 0.1456677255431 -0.27849807535529 0.83742684729219 -0.46913376392699 -0.050562682641773 -2.9909620783817 1.0875609973996 0.68766016269667 1.0170668664579 0.53170867754571 1.0620647281657 0.49278016215891 0.28439350306421 1.4585442744767 0.367368035899 1.0619582071505 -0.31348502329306 1.7434932125054 0.1419034821323 1.3412905338851 -1.2335902663361 -0.45890064557476 0.18413399684623 -4.2670245460113 1.0815745815435 -0.99136587570963 -0.13158149979592 -0.68155125121881 -0.11814790475291 -1.7945616855289 2.4053230390938 0.12510883526408 1.1108450388429 0.062106413396691 -0.29079367937046 0.19806777419867 1.4394327762906 0.7325139411271 -0.21577595970232 -0.3183811574329 0.54508061154245 0.78944446881286 -0.34538381337456 -1.7651284381843 1.6329991768237 0.55153231228618 0.66876186908243 -1.8223107508052 -0.010049715080782 -1.9386474256847 1.4490649635199 0.12623050785967 1.1216811080302 1.2892527692145 1.2737652574421 1.1354397934326 -0.0032839250995925 -0.089896748826802 -3.2500799367791 4.3615924763979 -0.75686076559894 -0.65691345986416 0.88293774264858 -0.59217261885532 -0.30685345755289 -2.9417219935511 -1.0743538560022 1.8826564489585 0.98281346922432 0.99941555404437 1.197053227781 -1.0836907821436 0.14976621753964 0.5261092923377 0.79268893524745 0.39598006945438 -0.61651686345257 0.21266627104522 -0.075884070339235 0.60521293294245 0.96123982350109 0.12309790381365 0.26967383007217 -0.19822324867019 -0.16465721987223 -1.8168990434043 -0.84468251403977 -1.4333450472039 -0.16664972276157 -1.0640678256501 -0.50101272896166 -1.8180050397669 -0.52305656248024 -2.2400735550526 -1.5367859024297 -0.9449471792887 -0.6553588054394 -0.1901689684466 0.0060644386914411 -1.6147783293948 -0.29172981126216 -0.3654743146296 -0.67319022449339 0.21342769542485 0.4871844259496 3.328774174148 0.11408019991124 -1.1716368846282 0.66140857339349 -3.2423079135569 -0.71544955677588 -1.343043986694 0.13507989865923 0.54805886272222 -1.4126103017636 -0.78698190885152 -0.58724425225717 0.66110089962535 0.17850154121829 -0.73306789289717 0.10593570911764 0.8747178076162 1.2752878708301 -0.19818892650481 -1.2412647466704 -0.84104761822843 1.595852393123 3.1239633387561 -0.96285911320119 0.93628463191496 -1.8018691827985 2.0304988101796 1.3414931445853 0.37680869494224 0.33153914869931 -2.1994308777996 -0.099410486676178 0.11531949786067 -1.3450413238983 0.40487511718785 -0.57406925622745 -1.8099637271764 1.4525913902664 -0.55175299790657 4.1496681204643 -0.3825924712914 0.26428949920354 -0.47212422339783 0.58950087883821 -1.3654613621972 -1.198456558266 8.0053491211947 -0.55700518486551 -0.37302540883118 -0.83279919282951 -0.1908563007156 -0.064439422249328 -0.18228766580832 -2.5553564101668 0.051528856431308 -0.78776052155743 2.9231780715292 -1.1616691047072 1.1152117172397 -0.88339578370193 0.39926590043013 0.4460549150748 -0.14834365972959 -0.24710600650114 0.20465940011226 -0.1434769241482 -0.060885775672748 -0.88079568467901 -0.82991790997972 0.44408594011625 0.55516778496533 -0.0088610342978035 -0.72200328058424 1.0848388729297 2.4999077986046 0.78928628309515 0.10103305367224 -0.2638334120001 -0.22713391709657 -0.040907543519356 -0.036911705065837 0.08712133976784 1.0734599314103 0.60934971029303 -0.8377740092176 -1.9142055452262 -1.5197703064894 1.1197356148265 -0.86577072398925 0.20899421813714 -0.03786992096715 -1.0085805347249 -0.55801894777956 -0.69349111585915 0.79600184775765 0.33468494527356 0.12352689625136 0.45671859114156 -0.61792141128555 -1.1813128915155 -1.1890972582704 0.83105359380497 0.16519879277887 0.55360528740198 1.850134401788 -0.86051262089441 1.1933590577872 -0.11709685080496 4.2583748975218 -2.860921579978 -0.098802350637954 1.7570162000439 0.16394256129231 0.22412455470366 0.1814916426168 1.7910783890311 -1.5823414744867 -0.63464584729087 -0.50418064065319 -0.6076345391863 0.32607273560272 -0.36834531794035 -1.04113538959 0.51792621003944 -1.272299421518 0.062077282022952 0.65160427693721 1.2844077785562 -0.14138616088162 1.7580442215768 -0.64551689929174 -0.23429908091597 -3.0302976106524 0.11576222365188 2.8512883533674 0.077664120263014 -1.7396570544435 -0.67390878001716 -0.73806222233199 -2.1569695880008 0.13695376392435 1.5732446859473 0.43917455796313 0.76342201188838 0.035552766249206 -2.4809848405976 4.050565861542 0.89708995760108 1.1656672943981 -0.30970966018003 -1.0010086415146 -1.1718875168359 2.3262726935781 0.31545261976307 1.0459218430876 0.22439327405335 0.2369783510942 1.7907132420348 1.6109113519642 2.4256209229143 -0.16898574905225 -0.2038341927926 -0.46658287438987 -0.28331079302295 0.11350039938574 -0.98968765032429 -0.3430894978922 -0.74385728677001 -0.20838704027835 0.93461337696079 1.1515434078716 0.15572530390142 0.011862276447492 1.0406491174038 -0.6748260161059 1.0722577773371 0.96081928116727 -0.19179134119209 -0.56008669913135 0.23252895860514 0.33468752126947 -0.12120010209801 -1.4665571131448 4.1072648864817 -0.86266337032463 0.7104927412773 -2.1274099703247 0.39232992943988 0.6608493976022 -1.4331770988732 -0.58805254972827 0.85488170049551 0.10381004744532 0.00026558525366618 -0.3446229045341 -0.30248023844523 -0.35901515899514 0.91546001111248 0.086722284443184 -1.0936552858151 0.32032438992005 -1.1768915611446 -0.19194274468987 -0.61994328726557 -0.14960090357705 -0.33173418480235 -0.37470963035025 -2.1700065547368 -0.79725649815026 -1.6503730668619 -1.7303652079229 0.24476448199941 -0.93355502288906 -0.83396851058194 -0.63441956290215 -1.8448727735719 -0.9966766722863 -0.43196941895866 0.53410232590749 -1.1120895936774 -0.73118536604308 4.0734522192971 2.2774004385102 -0.29625876349443 -0.94627019559781 -0.93396560502673 0.19258150782116 -0.87551401425386 0.076578037432756 0.41058711968481 -1.7597240148077 -0.072786224084511 0.038180498859301 0.25607055345451 1.3710028504373 -0.01828876485362 -1.4902396414999 0.9273143569727 -2.5438722700245 -0.61566423262889 0.17195618786647 -0.5844011253725 0.41423736813765 -2.5626155889128 -1.3217967652465 0.60135545166453 -1.6841923257869 -0.88919120033807 -0.61256028227017 -0.21796911124365 -2.6762267433475 -1.1001974369176 1.6617646180197 0.335089375741 -0.98627855263797 -2.9788091883444 -1.3474389592535 -0.063566964242493 0.57884671197498 -0.32562111913279 0.52395593457547 -1.125640197434 2.1566762905128 -1.9346571157204 0.075999224175208 -0.18076296817041 0.0020095216777812 -0.11726896482196 0.52397419137402 0.16018620722149 -0.5609533680898 -0.19751071525904 0.2411838253029 0.22568549456687 -0.75446080939826 -1.477925194644 0.24978173355419 1.3551983060203 -0.054303998435199 0.098654464058361 -0.58178644859388 -0.16796184008402 -0.050733134869878 -1.1547349065448 -0.71429633349709 0.19325316096573 -0.34718942306498 1.3141161528254 -0.86971023830922 0.48299443165552 0.79624789986655 -0.10410420389778 -0.85807070188608 -0.32187587351589 0.74822826416012 -0.43685212686933 -0.047027749560921 1.2027775911541 -0.85015392717 1.0135119282629 -1.0779387891907 -1.6532072662567 0.3670831518676 0.9227898164085 1.0499525555393 -0.06955057124068 0.23356978550993 1.3540989758455 -0.86091698243981 1.6661310265668 -0.73486724427658 1.127343317447 -0.070517623493558 -0.59185262036488 -1.1413150945557 -1.2892812658179 0.38205215277825 -0.67417388478559 -0.92652675037931 -2.5781877794367 -0.35300531363754 -1.3069342410779 -0.12557216737287 -0.14206385106096 0.014971131387612 1.1199861120182 0.75972606780533 0.20413478227494 0.45298473602822 0.20962066380457 0.90564816656467 0.1730507832025 -0.29390300107702 0.78598240539465 0.38330878567468 0.19395441952521 0.48485710787248 0.72092191236027 -0.97628271989366 -0.730123848974 -0.90545192258959 -0.93968528639488 -1.5832241208683 0.26321074855793 -0.10338436023826 -0.45037103962059 0.068536752948642 -1.4427808933254 -0.22745248530283 -0.56175241822431 -1.2715031575305 -0.77113500520478 -0.47702539382519 0.72776091774373 -0.81527741725776 0.10502900050548 -0.2948700040609 -1.2681759051011 1.6690536240167 -0.76799870184182 2.0368247519638 -0.95760527340299 -1.1645246884593 -0.11918747843334 0.35248343790919 2.1493024994236 -1.8409917492255 1.1318973899887 -0.093626162389688 -0.32236344701883 0.43606680506029 1.2257040746082 -1.166976269449 0.7777961747462 0.44078688614393 -0.19516104303654 -0.44680167741141 -0.74577706592794 0.68435285101125 0.18607284641572 -0.68462922254873 -0.13084979301132 -0.35803612669084 -0.3215101071178 -1.7957232127627 1.2316088334979 0.8383106191009 -0.47834557407537 0.36055993475833 -1.1673620012604 -1.0048798679222 0.530579886838 -1.2268089404941 -0.21357459446852 -0.98645905989415 0.45145098591292 0.17585629993475 0.20644290712602 -0.35428519692526 -0.24619559014505 0.021801081768521 2.0601818287364 2.0876986736176 0.51542075256634 0.93119965753189 -1.7513769774438 0.2026980560255 -0.14586403219361 0.21312251441958 -0.37938163690652 0.18932174178616 -0.11279575451594 -0.55043981146446 -0.64327685019837 -0.60236867938383 -1.0490105441981 -0.12613767724941 -1.4157221715164 4.3311502090198 -0.022116144501875 0.033998217600926 0.10406436317973 -1.0302430311817 -0.35513735074549 -0.80937823350515 0.13455088344505 -1.5765102949264 -0.10147745261092 -0.10686859890601 -0.42021109980659 0.25652897786706 -0.69305065084084 1.1033118202928 0.17339542888985 0.82292332765278 1.0275564283656 -1.6858723280091 0.63070868726595 -2.6613926371205 2.1270818966769 0.82045365177752 -3.9454671300032 -0.97858499151649 0.25576622439643 0.091164015322304 -1.8083476073311 0.043959827166987 -1.0555117644599 -2.0800878480813 -0.05114049301196 1.0174329646775 -4.5812317433762 0.38414072360623 -1.1032684410077 0.7374510933134 -0.08564253029831 -0.12500529937401 -0.23612532091099 0.42368345464252 2.0783592874519 0.79718429977605 0.2006857280445 -0.010317139091572 -1.8301827525261 -0.17214622666006 -0.20202093675574 -2.4554687668846 -1.5579736872382 0.4813922050416 0.92432098456425 -0.65916072219538 -0.59894656736102 0.97829053772177 -2.1979385390923 -0.55681831813136 0.016614304785412 -0.92885497774287 -0.79128071603329 -1.5182382035579 -0.02466841808344 -0.40745305376906 0.49606482546249 0.65323984601205 0.32950699982163 -0.66251713738141 0.017277079101965 -0.31205849543804 0.96170213481488 2.2816756734743 -0.64365546415116 -0.12117128770166 1.9199437511753 0.059475720873677 -1.6406125281546 0.6230614080267 -0.27468275290494 1.5004806095745 -0.79707297740502 0.13018376908973 -0.49591743966662 0.97920137588315 -0.098103006047948 0.83483907922336 -0.43175781153539 -0.60994811946365 0.053942507456197 0.42657118206012 0.93363376187719 0.51039491845968 -1.0016445875372 -0.8595383326699 -0.11616434093856 0.16183012472061 -0.8243143699846 -0.18699254849352 4.7323357848213 1.0145467482625 -0.71250107186373 -1.0932145261001 0.66377355119575 0.048203683508791 -0.20733826592058 -1.9785265852366 -2.4802912530461 0.18751313852393 1.1198949332065 -0.11389099454569 -0.039039206346792 -0.63124455146485 0.31575889469442 -0.27273046552984 -1.1029785817273 -1.0069056522583 -1.1969422340434 0.21165315241621 -2.6306644345212 -1.1070579750241 -0.26005858146067 -0.39052347724087 -0.40169846067511 0.44364292934431 0.33960528600137 0.11714179913197 0.71670547146381 0.21163261181375 -0.059368525012107 1.1521944266435 -0.51903098965943 0.46405963555825 -0.43530486263862 -0.89138938357545 0.0025536928867564 -0.35701221280077 -0.48142156036152 0.3392067083575 1.604984697998 0.12342940622098 0.27429684807107 2.1762865015061 0.21573566221696 0.63175266670362 0.86362535599275 1.0041284297301 -0.37210825268786 0.70275367239674 -0.65677619915352 -0.9415022757121 0.43314593611957 0.89068909384203 -0.010151694115847 0.26123824606402 0.39379147303959 -0.5448665231452 0.52077672138979 0.54196535284076 -0.70234411473933 0.31282791126318 -0.44846360300064 0.47329200267358 3.17710536313 0.48931428491524 2.7129516203193 0.98356136089259 0.59878524416976 0.36741790607675 -0.55302825011095 -0.44510684137317 0.80768156020126 0.29126999916294 0.37379219122454 -1.5560339506221 0.25182341694571 0.41711065722044 1.5748670919986 -2.1906981467945 2.529767886312 -2.5143122709508 -1.4932738846482 -1.3194101900786 -0.46805435687437 -0.17107261265443 -0.024305310849896 0.1518583153059 -0.084736949590309 -0.16850143097556 -0.236855427465 -0.58614453735356 -0.29965535552097 -0.043594683160714 -0.0085041126684779 0.17226376120891 4.3518890442525 -0.067456648199558 0.27354256342599 0.34589395201161 1.3781389597297 0.27717780671968 0.72820023408339 0.54507199231097 0.19770411006672 -0.028460591715373 1.8442612931258 0.58412565459192 -0.29008631849778 -0.24081043685617 -1.1761059687275 -0.67299239987141 -0.95565496505422 -0.97432483320739 -0.49769004841671 0.70675713127398 0.033460939815261 1.082534568264 -0.45999625904154 0.14198700044436 -0.99706246637616 -1.2278378390254 -0.051063660364763 1.2407345533964 0.072045105358432 0.70146073340629 1.0705654249826 0.23384724614662 -0.36824746102651 0.55339848266688 0.61119788700589 0.57823654755977 -1.7164212430243 -0.44799648990486 -0.87942036153077 2.4398299368935 0.38921580269682 -0.46514579849999 1.4559651623263 -0.58935838319594 0.16225987788026 0.40533512121484 0.74124467873685 0.017254704351492 -0.043423884998197 -0.18111255099872 1.3783610434735 -0.88436409698227 1.3412684199253 -0.1831814290413 -0.12877017077466 -0.17294858710206 -0.92694823038719 -0.52096143272316 0.84224240107676 0.59428968881155 -0.57578275398603 0.64287070547647 0.21362162819805 -1.6485856225679 -0.39106022110723 1.1630773471344 -1.6412810624941 0.96050881645347 -0.23390434929223 -0.1180601458056 -0.52817160992417 0.78906686419833 -0.52845534499271 -0.38769447275844 -0.29195234139549 -0.66149218193897 -0.83437870480192 0.1364680627496 -3.6039594828875 -1.1158652705245 -1.8075706010775 -0.89247458707098 -0.19674594516416 -2.2002497539037 -0.28913081422689 0.46787161919318 -0.49951080686767 0.3160426179214 -0.010351179796419 -1.0148377477499 -0.17659382259341 -0.045216115847414 -0.54672542798748 0.56490515046277 0.38464423569317 0.71707328207179 -0.31159895823681 -1.1075534319096 -0.2202058098699 -0.18789301153744 0.0054647420533693 -1.2045188863818 0.79552695934072 -0.83816806109094 0.16049048144745 0.11460411646031 0.40189759766122 -1.3034676503565 -0.54243125311302 0.017122431386231 -0.85921675926191 0.83744625919388 -0.19148258796999 -0.74481341710068 0.43888089794271 0.11104904818435 0.41783882068267 0.40085841204315 -1.1483680543547 0.0021918737319384 -1.0150976613926 0.75018809148337 -0.68643711619239 -0.41041023352926 -1.9967464239817 -1.1669938989068 -0.11654271316154 0.58142595670433 1.932821075492 -0.088505217555909 -0.16393711411762 0.37806937235747 -0.70692073266166 -0.55620958127375 -0.56982701080439 -1.4147244654241 -1.5035970604318 -0.57465695726604 -0.29247830758332 0.17945636034771 -0.44591243269017 -0.18790111887893 -0.46070758581022 1.3340676807451 0.55802781538918 1.4369342846463 0.6984177373157 -0.37027816681147 -0.50799895799409 0.50077818218977 -0.61422763658409 1.0188446459082 -0.13176970756174 -0.24631963801938 1.1607547605518 0.57962902533007 -1.5720368323739 0.69198589988014 -1.7809052508262 0.95449521435965 1.0124302676978 0.33064471178455 -1.3714249712034 -1.5935690359465 -0.50491802143781 0.49337748964788 0.25721369647435 0.077057626531946 -1.5080571849932 -0.20067806394798 -1.7378305454918 -1.0288632377502 -0.14766990967398 0.097619006199213 -0.17950518544083 -0.19221891311376 -0.40562643225313 0.82864948588622 0.37362902751114 -1.5826106943256 0.62539291734096 -0.2274518270368 1.2315358227999 -3.6276704014771 0.65177467771016 0.0097637722883027 -1.0460931197288 -0.99418372567321 -1.2963833352736 -1.1555038547834 0.40851835313246 0.35609224679239 -0.84915364824511 1.8562625907053 -0.24089683908469 0.53848103675732 1.3310645825486 0.72452659234474 -3.070003754379 -0.61308114956279 0.44756462169046 0.28550726927093 -0.63295155351379 -0.12435409548214 0.3140826125303 0.09311922421817 0.58111103654117 -0.15432143404593 -0.1110341942148 -0.45068463773374 -1.9599920749694 -0.62222188239035 -0.47368016152847 -0.89329124294471 2.9727875945623 2.2357784043559 -0.71343018909924 -0.48625792661733 0.99752339864544 1.7883210619482 0.81285546667132 -0.72329121256262 -0.58344975678241 0.48597700954927 0.15879592729313 2.0850980012572 -0.38502531333505 -0.12836716594228 -0.18897641020165 -1.9462232435636 1.0288484480294 -1.1610440490749 -0.56891626138284 0.40758150672276 -1.6079970407048 0.011776820978887 0.13270578619861 0.95053486104138 1.3961808378505 -0.33032369383293 -0.23397727229964 -0.32368459455537 0.30392336059473 -3.157723170256 -0.29476166135199 0.72120428789903 0.79466247732468 1.4287626529302 -0.13182088624853 -0.14004731938922 -0.79511127168517 0.68938423990259 0.60296216903458 -0.043027480998672 -0.085091471252519 1.3189960004278 -0.36487208864051 0.040598450770329 0.18966557904913 -1.5802299593037 0.95137527451624 -0.24316875774514 -0.37928744403388 -0.59782590317033 0.069004189538901 0.85750745660764 0.46783772521913 -4.6801385744742 -0.087615761660139 0.53089113193581 0.72043112057784 0.24583250479066 1.3610754747375 1.3288775776648 -0.15511501000923 -0.15879667052339 1.280815804045 0.64325980229293 0.62439137190619 2.3302651379073 0.50873254429707 0.23778279534297 -0.11651911442204 0.78332337607893 0.39153858424089 0.066997002094119 -0.23150694799343 -0.545457093349 -0.59774549592905 -0.39618848362726 -1.2214190908636 -1.0418230102961 0.066279703458149 0.085834792071078 -0.22181435278676 1.6780722056738 -0.97251737463405 0.0027934388367414 0.1849645122933 -1.4475854564852 -3.5649810384668 -0.68540893844043 -1.0431579033532 0.93684685774457 -0.47182930781372 -1.0637453763496 -0.68932596184002 0.52650734053132 -0.29984302110736 0.061786459639534 -0.33974108400227 0.40904264453335 -0.7017296581551 0.65083275407335 -0.022215266541442 -0.21008128756504 0.068526802881173 1.3115795217318 0.087522306584617 -0.7350853731841 -0.028361211383607 0.8679382570286 1.4687702546532 0.65628939595326 -0.29540446860842 1.5141311383134 0.62659860212169 2.2463658663004 1.2311680602412 0.28520717811592 0.20609647954154 0.34300133084354 0.26753933056118 -0.52112073305413 -0.92631782413045 0.42851559091968 -1.1099640819512 0.37332402524371 -0.085243875084846 -0.2928589455938 0.81408433543622 -0.61785747715834 -1.6083330870502 2.1537716523864 -0.8285029730119 -0.22104622953629 0.57865651519529 0.77284619085427 0.039997514379624 0.0124502793766
"GSM120469" -0.014598498547488 -0.89013928334028 0.2129595112512 -0.66880999395318 2.4561229758466 -0.4139710344954 -0.56300423166441 -1.1451278943522 0.42084008089831 0.54662548360464 0.2639143983412 -0.2472698691602 -0.2037522802547 -0.16462901885383 -0.63336822991884 -0.16962955368957 -0.34256258307927 -0.56117307771171 -0.43403501298609 0.025841507729122 0.68101514276289 -0.28533787286541 0.00068323737629789 0.082996049429825 0.054654307441524 -0.66673070605316 -0.3167359837434 0.1553417017743 0.024314151517746 0.21878688419406 -0.19142172885288 -0.95269910158942 0.88226409618677 2.1344241560378 -0.16604555886131 -0.5418319989661 -3.1357980274943 -0.75005342298779 -1.3470279305573 -0.73707234715364 -0.085057733601007 -0.29837526251016 0.24003699997803 0.097322219670611 0.30596164457231 1.0897389135821 -0.49160831844262 0.35790044278051 -0.020467754718564 0.08186187089936 -1.02910570491 0.33890154253926 0.711439704299 -0.32462879884001 1.6146115297718 0.12255776840672 -0.3976346112013 0.98477534437464 0.47602841206856 0.42980853456269 -0.087230541120933 -0.1592450440084 0.48386307915569 -0.14265033711089 1.1857011193814 0.077266559309911 -1.2293026289995 -0.39674722270189 -1.2049657672619 -5.5695246072078 -0.36697198009244 0.56813291658396 -0.92415509539722 0.023370124089069 1.485212926762 -0.87784514020682 -0.28447376481991 0.49417750677045 -0.66618746192418 0.94415417155156 0.080365199486594 0.54469913626526 0.69467653203834 -0.046111504748597 -0.47874969956593 1.0223809120289 -0.69852429513922 0.75865635913274 -0.0072731575573651 -0.038180612715263 0.60387180861217 1.9834814403624 0.034142369215711 -0.47619304224257 0.54742427147139 -0.014089698867889 0.33781885857432 -0.14804848294953 0.25895053055915 1.0778097831687 -0.047221842784488 -0.0058886078840489 -0.23109656593314 0.69582608397246 3.0010794123847 -0.2491036574779 0.22096344459935 0.70485572528115 0.17298470107436 0.45968120984799 -0.30312468102751 -0.39402873820786 -0.26432986172565 -1.0886428704028 0.014663135739994 0.12667277926572 0.40319520350743 0.20691173082654 0.19494504437523 0.26815456585402 0.34273993875795 -0.55305570531746 -1.255391735884 0.19042763920804 0.48140948977802 -0.38723097056864 0.71077735387437 -2.1514979201568 0.52200550300378 0.48942922784974 0.57268205747066 -0.36572572821598 -0.37037024270254 0.91834726167617 -0.39597205984556 0.52610463606513 -0.49193160037762 0.081460078029242 0.76183573226727 0.17315926480758 2.340255065154 -0.020691409253838 0.99448537214577 -0.22006061372106 0.66637224729496 -0.33591101684174 0.35967501503589 0.28124977196817 2.9448026249869 0.21024864144225 -0.26974926972709 0.12786877102778 -1.0046065053464 -0.80426677326593 -0.10047940587218 -0.13051430070751 0.0050147546814921 1.0838499008589 -0.60576800341502 -0.80381926104359 -0.18523330528072 -0.23034693513956 -0.48138111385995 0.46146351484036 0.74633563017629 0.10470642806517 0.24438818260304 -2.2196725505629 0.53348021179828 -1.0267153475475 0.57779753030707 0.40594173807735 0.84759101883383 0.62065676275802 0.39630967494689 -0.77403865032116 -0.19471670734293 0.42192257480718 0.36299079030246 0.14136657781506 0.57364827482938 0.28795755005149 -3.207536135194 0.7983338344936 0.15680838203584 0.35358015526647 0.0981830291325 0.28359557978599 1.4596073171422 -0.57436882783118 0.70105372151808 0.89804405600188 -0.28041034922546 -0.32289494076393 0.048356133735051 0.27761426631865 1.5110493923064 0.38739560965368 0.16807611310339 -0.30097224582267 0.45844792946948 0.2318544644584 3.4337984109617 1.0694847908491 -1.368274085706 -0.21457243077678 0.99247603218325 -0.66528397315473 -1.7504500736813 1.0392955009775 0.3423192294348 0.046550047627833 -1.0412854710873 -0.41989015986543 0.38141835533363 -0.091111197996515 0.57859116069233 -0.40714909749917 -0.29159609019762 -1.065402605343 0.77940025595808 0.8671843511643 0.16842038212365 0.96410339045934 -0.13279832848495 1.403339191782 0.99659286236249 1.4586440858753 -0.64038241831623 -0.12979746931311 -0.28682390477691 0.68871865995507 -1.0341694886352 -0.42686717994934 0.33388447768976 -0.1579396890283 0.33478839611155 -0.70801049722698 0.62142105991029 0.059999691391192 -0.7640159530227 0.70641715318547 0.066792504479986 -0.43888025300247 -0.54244048768435 -1.1070901355641 1.1530814213035 -0.056147619332626 -0.025859236066164 1.1538377862996 0.24527477150708 -1.1436000981624 -0.24693291940514 -0.035197244601696 0.1268771680975 -0.86718797181813 -0.8650453231053 0.76791219915355 -0.86410511073377 -0.9613809037327 0.68848970350676 -0.4978994112963 -0.75248410196875 0.066370636884644 0.53055674849824 -0.56017460105495 -0.92220956757954 -0.44233325356141 -0.35198463076859 1.752353718033 -0.36362669377708 -0.31095376594292 -0.82167529104635 -0.88707951282402 -1.2102590710322 -0.23307312073213 -0.71804591737711 1.0093064447541 -0.14938391823054 0.12764697635514 0.37588089759364 0.50308151328084 0.49750762807944 -0.069822582300783 0.17378045661436 -0.81861260270405 0.41733902830696 -0.69230496105486 0.13816941014853 -0.17198792120978 -1.424844655269 -0.43964194918679 1.5126234296877 -0.087846517850507 -1.9719718155164 1.5753119734333 -0.11218902888175 -0.14465006107089 0.82713424022537 -1.154136618909 0.12896724551635 -0.75483231532338 -1.3844903952306 0.32550293647468 0.5274683689803 0.59791561765128 0.9652499995232 -0.11853890321915 0.46941591354663 0.52032482882917 -1.4102131018716 -1.5725280937705 0.86163313487716 -0.73601916687158 -1.0682867531572 -0.27117348996643 -0.91227050393147 -0.79884075396682 0.093780680843861 1.4567638136242 -0.97610869922769 -0.068784007408263 0.0098871047838484 -0.38977551077441 0.23030788195289 0.36597091352352 0.36717170322445 0.13375039308132 0.31788851403238 0.070059214677219 -0.096983998584982 0.033072202387654 0.30333328301755 0.71100256617097 0.31994639075604 1.0184666345057 0.17382340346593 1.0386602925218 0.97354164405793 1.0888523785741 0.40169093463476 0.049744473323533 0.33939701898253 -0.18857199006942 0.18016451806936 -0.3177664461912 -0.2371032345759 -0.13728975171145 -0.32480535271075 0.3549268351736 -0.26988026886426 -0.11506495592721 0.20086358108718 -0.11924641299926 -0.098687710339111 0.99907189752168 0.0093493435099571 -0.21744554616875 -0.14322688095102 -1.2260441743134 -0.99613576732706 0.17533318134529 -0.16920271010425 0.17071310577203 0.44106897764895 -1.2341158333502 0.34982570177583 0.095374069646825 0.18635287487809 -0.094312118895645 0.040362336228823 0.64181854159842 0.27057060580781 1.2676242866051 -0.41712264228452 1.0410059805214 0.74845364505718 -0.70999308442696 -2.8135693830278 1.3440744582044 0.15971178693456 -0.16740282880134 0.65899880557791 -0.14440089947889 0.065139434594293 -0.38769172958949 -0.55263355735185 -0.1536848186642 0.26553929143748 0.99601803164584 1.397398306863 0.97666150020029 0.037774111220966 -0.27628522872886 1.1403419205511 0.52775014816497 -0.24796111073248 -0.13427376234073 -0.00089649069733115 3.2539518993821 0.03513489028212 -0.7755909219789 -0.38164282573779 -0.40969855888737 -0.36116374324151 0.59961676210153 0.17958226419657 -1.287875255346 1.7138101781463 -0.69231856088229 0.037671807199904 0.035371963301927 -1.2501686391324 -0.12373779689013 -0.134403353811 0.13195579786321 -0.0036927451641777 -0.10354247614715 0.48076687403594 0.57638549374076 -0.37407920163261 -0.0091440934836994 -0.94315964292574 -0.097926861058805 0.45775862613717 0.41279281631749 0.50128213212608 -0.21776665058936 0.35040844537009 0.44696190706803 0.62787738221608 -0.35948193227999 -1.349057820891 0.92243278963651 -0.11285313123819 -0.85305949961349 0.1137971298933 -0.45609862069222 -0.48076112008801 -1.546706904643 0.91267329489943 0.43129175142539 0.34532619566125 -1.8859600469904 -0.43283810736882 1.8894410769263 0.2572676886864 -0.4096924667971 0.53035291258261 0.88369007147108 -1.0238201619675 0.019898115975484 0.75917232197786 0.72031656454536 7.238180366787 -1.1916934306785 -0.089425058381339 -0.60913820044829 0.062707953471658 -0.087261470782878 -0.34177832415285 0.63093372436311 0.15201723886323 -0.11782728257646 -1.7382953715626 -0.42077232770385 -0.05865029120039 0.46200738180122 0.47620307485791 0.3269630166657 0.011895500307944 0.54114277579939 1.4300472138648 -0.83644400598209 -0.22779009919717 -0.10059393355305 -0.34241355989108 0.71844675262356 0.84482503660099 -0.085534987379788 0.19909700285637 -0.18230625375871 0.16316077827929 0.13694890637872 -0.48143785138044 -0.22164523751487 0.1320598337393 -0.24431399949632 0.067382376191994 -0.67681832583674 0.1150055686256 1.8813700147614 -1.4145511014166 0.09181110895983 -0.59240934340702 0.26321764914479 -0.20860705731606 -1.1554775979059 -0.059783239729352 4.080671994455 1.4768938779044 0.20938260289474 -0.98701984622074 0.65289286431065 -1.0999130896011 0.13203967819126 0.046049208516849 -1.810277637182 0.63525219042733 0.015228470982226 0.67262053682422 -1.3162796124906 -1.1059044759899 -0.96618647258353 -0.15461111995304 1.8298448724376 1.3076747993386 -0.43634562036612 -0.64647532833819 -1.0582912243767 -0.00079460956475472 -1.0047600920085 0.079405554907715 0.20531697561304 -0.81825687089468 -0.63868012041772 0.39938278661483 0.4258233044921 -1.6023281375504 0.34883703721399 -0.82868448746326 0.070880897017023 -0.32937294642422 -0.3914498576554 -0.222829459821 0.19389068772998 0.47293540780258 0.47840154217188 0.49767590213589 -0.39620972983876 -0.36346643309623 0.15079235295003 -0.25767981091576 -1.1400773332145 -0.79808659150782 0.37524052530224 0.10175928407575 0.16467764491986 -0.30707493537898 -0.96393090188124 -0.098217808994314 -0.66920934768701 -0.60781577029126 -1.4146592695942 2.2587555022645 0.5965051180996 -1.2058902515764 0.55287741557088 0.70321484041306 -0.39506244907815 -0.36200403017354 -2.8140651470344 -0.21225179159795 -0.11629113270273 0.79794430631703 -0.96453975416979 -0.046087078163425 0.25905266140855 -0.60845947098794 1.0839193572373 1.0073040020298 2.5334342840956 0.54107219116499 -1.7387986986285 1.5278726988158 1.0921692312569 -0.45952299839695 -2.7393056417106 -0.23113193419381 0.15057372358555 -0.46142925021462 -0.75722991660919 -0.77620474612319 -0.44404750367109 0.26854319284899 -0.18788245561912 -0.64391277900392 1.1625228582799 -0.59712679882344 -1.0416062441304 0.15806675949094 1.1099318530898 0.39104584308115 -0.73509225078431 -0.11280660160215 0.16095578691393 -0.14986117618559 0.40755616823571 2.1048887645093 0.076978603248784 0.82090074234602 0.66608293454024 0.37501353920161 -1.0662818425016 -0.74340689799081 0.18388514076641 0.054601304094186 0.45572768172376 0.57628172403793 1.4636599436262 0.034245411901119 -1.5530463557166 0.61622946194716 -1.3875963059348 -1.3866331131493 -0.018485220996444 -2.0724504720482 0.11977760215925 0.24304195485508 0.4149649923814 0.4069767855348 0.68763637666312 0.61051039332034 0.72340717385952 -0.51044152562954 0.17536460837565 -1.5497409881208 0.20079826369578 -0.15638805791335 0.128906627399 1.1105247965134 0.041145405791563 0.59443029765187 0.11559653703758 -0.31908416958027 -0.70481786742544 -0.0520809212533 -0.58777140010823 0.28952622301926 -0.013052030375681 0.086762408546454 1.1644868164105 0.73364037640309 -0.73289045672475 0.53467183778573 0.75905887311799 -0.51579103544467 -0.44369819897696 -0.87924673880432 0.049141104821527 0.80082210468602 0.66699342015761 -1.0975340421391 0.72471997887868 0.81432844707067 -0.59186841312792 -1.7716803467064 2.0311164082974 -1.1568799994462 0.56216815219639 -1.197054615625 0.33263843104123 -0.19663524803014 -0.10903975257376 -1.8231556390433 0.82875532434125 0.049372570340785 -3.1102669625084 0.29437030260603 -0.63530405874731 -0.1556730790051 0.36913829729378 -0.32225656029539 -1.1941732951633 -0.66870851733916 -0.35230112725464 -0.90094962105294 -0.41143897022534 0.38467094080162 -0.31676185025456 0.011015552007279 0.59045443197471 0.29623411467706 0.70608940090958 -0.55611790387937 0.018414529894893 3.6825256782127 -0.5727929661444 0.50100861140716 -1.0955447440491 0.59685272793089 0.15073531595566 0.19691342335173 -0.55115480792269 0.33167771330587 -0.67354209781089 0.31432094674974 0.1189465018625 -0.70044769800502 0.17072126324367 0.54636850199627 0.58280852005625 -0.60949514641066 -0.75600151784497 0.42690163658991 -0.088140080907892 0.22485790248323 -0.20816397156416 0.9716539871573 1.0738808900603 0.056835087890624 -1.780968382897 -0.35742318847238 -0.6027525227781 -0.05879556011564 -0.62512862574823 0.2921460790479 -1.2125059119794 -0.34529021262464 -0.21705436404299 -0.17968568499114 0.68927581945486 -0.49409397057966 1.2817028815051 -0.60734513996399 0.31225746270903 -0.87636572408524 0.99956186078787 -0.61900487058763 -0.31976878825648 0.41946104311205 0.59034050612498 0.48972694807335 0.69777140906902 -0.44176731611228 -0.77106463602298 -0.87244969356575 -0.59489723362639 0.25833442206542 -1.1547185877647 -1.7976789090422 0.28177814884678 -0.86446515715836 0.49042330302656 2.7339946294098 -0.15969730566041 -0.14317073171587 1.1795624817312 -0.016061641503421 -0.70872057428389 0.45019410037573 -0.48043990056809 0.54475610560013 -0.3634070950976 -0.59063377235383 -0.52463889532022 -0.68973184721524 -0.02483128259397 0.20337172059747 -0.72548626888524 0.15660204829988 0.020957624307844 -0.35492559728276 0.10882145815687 0.45888311924576 -0.79495713687203 -0.59770313234537 -0.40753482513138 0.19618724072551 0.61920960867646 0.10863144154523 -0.81618752667484 0.17247162823426 -0.35113428893458 0.045570515011202 -0.21855959143869 0.046921445527853 -0.074493581826766 -0.44293505580965 -0.39289738289785 -0.5884492526166 -0.89622388611812 -0.73283418071748 -0.24948226078994 -0.53820473394505 0.37532445445669 -0.34082443995609 -0.4691774034615 1.1796582825465 -0.099199377983529 -0.31808003039421 -0.52981342260543 -0.60105335089979 0.26139584275877 1.3187783543344 -0.18108401128214 0.18559406256336 -0.91403158950878 -0.77353181978343 0.2827451381541 0.80029669068734 0.29199036046291 -0.41375463784136 -0.74242919607001 -0.13546002119905 -1.2654522725545 0.25350647037476 -0.51655423453163 0.066321284341078 -0.78822175353499 0.5985621611375 -0.024312810236504 -0.098745767158116 0.52993020281123 1.3518316866929 0.16615547345292 0.10833225650574 -0.30726598195666 -0.44732762146479 -0.51072631020662 -0.65109861671643 -0.059317000255269 0.10127139597219 0.50921961576812 -0.069459756180396 -0.42308039202052 0.40936601218913 -0.19761952274953 1.2140970826982 -0.4161506523795 -0.49085402670039 -1.1167590915552 1.5451753902257 0.16395687279165 0.35927183749029 0.090254136723183 -0.1020500579645 -0.11990732458532 -0.70543483263288 -0.13771614292698 -0.28597131275839 -1.4434870668162 -1.4267264029557 -0.12090299879019 0.14625977528161 -0.5216718727605 -0.41459275620485 -0.2102119422096 -0.091313223301919 0.34228868178975 0.19460061985836 -0.90520782494577 -0.34253415089635 0.079000599860865 -1.3679565770602 -0.11069698127511 -1.5719759571644 -1.1340331445699 0.25538945934182 0.23518932120242 0.024211982089968 0.45960165557573 -0.3098865635897 -0.3142511327146 -3.3813337807439 -0.25698849394559 -0.65913941269126 -0.40745711805312 2.5882147769046 -1.4050517714032 -0.83064397678137 -0.78634511950343 0.78526374710874 0.94771453824293 0.99238941402305 0.85660551167402 1.3487324237203 0.10006728722345 0.19449706896344 0.14664772329324 -0.21668643297788 0.63381169525703 -0.99523621453402 0.28882032039068 0.86751362734484 0.61556520642158 0.085965304040232 0.68747660251904 0.29002939528928 0.24598144348437 0.54299245956604 0.048268157451158 -0.73160810429648 -0.26643350377524 -1.0493022568697 -0.31526955598811 -0.48208645785769 -1.4888554258795 0.061954582057963 -0.082456741328953 -0.63795033729127 0.17262826116499 -0.15998375277326 -0.3629875639546 -0.053628046834368 0.91679128880484 -0.18267317694994 0.52948437691798 0.39309569919454 0.30193382628227 2.302922710277 0.49806415199781 -0.010985062868102 -0.33716178798659 -0.20875905959131 -0.44846810409233 -0.60628706438343 -0.20282961815229 0.39508566997617 -0.69878291748905 -0.083704298688343 -0.040525464782045 0.65048375703684 -1.0017411699861 0.40534034725462 0.87678046617419 -0.77119802814668 -0.6647585496742 0.47664215757506 -0.47908412437169 -0.51053052306554 -0.17999911290069 -0.037940692889485 -0.26348188074621 0.77312852487954 -2.2045689328195 -0.33960014052643 -5.1511893404171 -1.9775899125885 -1.1823776510703 2.9206409095383 -0.85225703850481 0.2018744633322 1.2073191080224 0.74106500982941 0.40387669439025 -0.19413125376518 -1.0492334596955 -1.2326255887235 -0.35235072087166 -0.086769237922957 -0.10346095504963 -0.75501425050078 0.076373109638973 -1.3861669088516 1.4548944274033 0.65969228576686 1.6496097568653 0.091987017405134 -0.7323984239001 -2.2743276317488 -0.41969136046394 -1.0136610661021 0.2898717494789 -1.3703804662315 0.39630754878775 1.2262479221029 -0.32048410776615 -0.1877460715104 0.43773722931415 -0.29100009820488 0.23194064330477 0.60676277305236 1.2725561130016 -0.54871590105144 -0.1351358860955 -0.10446032545602 -0.70902304068802 1.4030594316278 -0.8362374203173 -1.7331251282634 -1.2114427718375 -0.67945220430736 -0.052307042366019 0.17837434751126 -1.4603638534084 -0.45589652337768 0.60268526501295 -0.081570714119863 -1.0397930814568 0.47033205409888 0.62879300280248 0.095610477774081 0.36528075665622 0.15332858757297 -0.24533478901365 -0.031270298277476 -0.9799530742928 -0.17607671538154 -0.31740766291924 0.32906058431494 -1.0849591996915 1.0699750140736 0.14312115142417 0.93948579440478 -0.25858412578497 1.4432119675741 1.3412255580215 -0.010723138121737 -0.20249876418794 -0.74204869498365 0.90974991993578 -0.82189115756356 1.8210280501248 -1.6280216378984 0.1848956068242 1.0002520406325 0.39976701578586 1.076865023229 0.88256212247721 0.12812542161593 0.5815427303132 0.27969681739895 -0.22744962720494 -0.2148471964157 -0.050529950057428 -0.21464245382555 -1.207627248763 0.28604957889272 0.21895165514459 -0.27943247255014 -0.97514449659954 1.0882771284657 -0.15734844659194 -0.14092056652319 0.14258682427758 0.018598242513007 -0.27797862319065 5.0979801472113e-06 -1.2000065450991 0.45905007108955 1.1887894686187 0.042569499663292 2.124411114545 0.5496065603597 2.2395052691651 -0.47879138693105 0.23933918844635 0.19456171426929 -0.35235737408387 0.31330323156493 -0.15618874274918 -0.57130478105999 0.32688033700618 -0.60701678257368 -0.29953990269262 1.8447240267142 0.73025925563547 -0.56448048478925 0.13509346821337 -0.56333689767837 -1.8614439624396 0.88803822235002 0.79206754803478 0.97989043779182 0.93980003078329 -1.5151406504207 -0.63773750495934 0.54019998811994 0.31966644081234 -0.33591677895268 0.17847557973427 -0.96767381301485 -0.1950662341424 -0.18777161862107 1.8041583268302 2.9073319883956 -0.8212866810493 -1.4822217139001 0.076236203115395 1.5842550997024 -0.90017364833114 1.2035291485838 -0.043076796216497 1.1216381716782 -0.6855470200045 0.11332777277403 0.54278332785427 -0.044249907527787 0.25657526826919 -0.71292562182448 1.4472282960193 -1.370889956935 0.41141210934827 -0.56303388683686 -0.057853800020946 0.22954201311607 -0.26517125806475 -1.9307451910775 -4.4693358880602 1.1837747544461 0.76606929279854 -0.18213093563959 2.0070208003413 1.8917557481688 1.2879364278821 -0.38465687554165 -0.37955394011636 0.59487347663796 -0.12071699481433 2.1085325216065 -0.073965193570685 0.31231107170753 0.647650285886 0.90105399805608 0.25523728649859 1.0251805866974 -0.36189074127961 -0.75736066523153 -0.463233014229 -0.12163311778126 -1.5428274961684 3.0421916891661 -0.22425760956791 -0.20270974768724 0.57809736535495 0.36116469401902 0.60976744995548 -0.80461176739299 0.16261846467551 0.18906007936022 -0.68697148222132 -0.56397888084413 0.58031101309859 0.44323619674107 0.75659379305782 0.1472853218987 0.36049716649527 0.059154881532225 0.48842316493712 0.53017129751626 0.51038788617179 -0.82703416712057 -0.54324776264365 0.061193678684495 0.10288681766349 -0.031227944267892 0.60908088142577 -1.174911721087 -0.69546740546656 -0.22370910476448 -0.26650139841345 -0.82305511623673 2.3401576575376 -0.23523490873378 0.3566027174434 1.4552776614143 -1.7208317399344 -0.37280281389145 -1.0033863276732 -0.22265154310686 -0.59389679171287 1.9462712298573 -0.49096030432173 -0.045478261768219 -0.61486022021261 -0.22536167534013 -0.66804166938291 0.33309429350669 2.0474741391201 0.47801519026955 1.8230048548941 0.21057534903602 -0.39934665976688 -0.1312070756891 0.063982169161055 0.0086160138545059 0.69429330188659 -0.27787237211963 -1.9015976702956 -0.90520487307124 1.0590491484388 -2.1885072764557 2.5771229352163 -0.2105533860456 -0.59356005335308 2.4396187527935 -0.33581617221353 -0.21152599679033 0.65746495742222 0.87147732085345 -0.44660392483922 0.39850897043839 0.012610497813816 -0.65539746770957 0.045927216974041 3.432919820375 -0.13230711215502 0.54271109422934 0.41699445143942 0.25599172279148 -0.16509878709139 -0.32912675958138 -0.6856475177671 -0.22933923981805 -0.69049388147296 0.36743592101525 -0.00095043309709784 1.8159501932753 -0.014132876815267 -0.1270497988494 -1.2086534901853 -0.65479855780962 0.57012969145536 -0.82235804329983 1.2603425923269 -0.3331814444765 -0.056126514966205 0.26964329960265 -0.32898249207848 -2.8263362680915 -1.55432038091 -1.7359206423626 -0.29473119268906 -0.93113359367966 -0.47959023792632 0.88024903826915 2.0223529621295 0.51942553484929 -0.086473032671581 -0.15430104486229 -1.0004535005924 -0.75912488911278 -0.79841713210768 1.6378122574967 0.58321122326638 1.5276452380472 -0.155535930705 -0.66922841267697 0.65696483799875 0.83124930320306 -0.1948834942653 -1.061111391752 -0.2637630739422 -0.46324737399078 -0.7456959785504 0.65752373610573 0.31376551280318 0.24957299480873 -3.4840770407276 -0.79031159118416 0.61658971161565 0.17247772646153 0.80593498133181 0.87334959197649 -0.66322999484983 -0.41567234692456 -2.2553114525362 1.0596706149504 -0.63536723970757 0.013563623693352 0.57923053644368 -0.002917139164944 0.27325167428052 0.39417065317896 -0.32343173590843 -3.0930189253146 1.1328917352637 -0.21853572236652 -0.57433642814088 0.27982090433011 -0.38528122180769 0.16953608385893 1.0451991038162 0.13214411293991 1.2578805760523 -0.50801476356512 1.0149676297399 -0.2607622733262 -1.6254826739641 -0.88434574456093 -1.4714330694673 0.20619705571935 -0.45310835936016 0.55565646703452 -0.1136800990677 0.018563410684731 2.5537060024428 -2.5072438923298 -0.1690526565003 -0.29939486712764 2.1978868782449 -1.2400726872305 -0.17038318142061 -0.51670612828631 -0.053149697789968 -0.2429445042045 0.32973998961608 1.7519631351136 -0.45720853211789 -0.13517884920319 -1.3632541230409 1.9648685151069 0.19743584224248 1.063062268456 -0.61420858185716 -0.31904995750416 -0.055168186548706 0.44356150330865 0.53684808356605 0.53753896388169 0.1293869569053 2.6372945098387 -0.26757117500424 -1.5741919609835 -0.41381586863294 -1.4312012388805 -0.33837664235908 0.35057039020578 0.19132668079239 -0.48603633121891 0.047005448246919 -0.17269506088815 -0.76453377871757 0.16918070054562 0.57873956994218 -0.55827162137162 1.4767351683491 0.775504781235 0.10237965763179 1.4089568315988 -0.56211309534035 -0.25240641581446 -0.12995974473512 -2.4902126147331 0.39643841373798 -0.1490206819791 -2.250996687698 0.88955943530994 0.46337561399924 -0.21079900069389 0.24539450173026 0.96878472986113 -1.0251220800051 0.26783181789598 0.020650080557899 -1.2672531486229 0.62609072944171 1.6486608567296 0.060398731947682 -0.48515280172586 0.72197626468023 -0.86504482191225 -2.0951088718025 0.58511737052139 0.22884457530106 0.47025862046118 0.56488869524607 0.10845810247114 0.21382554231136 -0.26354461947081 0.15226256604533 0.78303325893987 -0.15063593840506 0.28732322926349 -0.82335147411868 -0.92460469473092 0.47057649408782 0.3796299346195 -0.4831324774946 0.57185507375436 -0.26826972376648 -0.083947138847439 0.49656187408238 1.2085385856528 -5.3409492294053 0.0029791688022621 -0.30558165642144 -0.65108090300564 -0.91763853111201 -0.81666320951149 1.2891813198899 -0.65646370925609 0.020262335268391 0.52798202267099 -0.068097180174713 0.17190076403656 0.37252312596984 -0.12942818834079 0.015946238281055 0.16111231696553 0.71662779677945 1.2727301199866 -0.029351197193665 1.0903609790449 1.0932268737444 -0.031520648684328 0.13359223391927 -0.34140672822034 -1.6657224378927 -0.61511837865176 0.058984513923459 -0.12585473681083 -0.096863603545161 -0.20011206658484 0.32924112715606 -0.41275189259686 0.44580976938615 -0.14499888322594 0.29890695612569 0.73665169283547 0.1078315502273 0.84952002612696 -0.43711443882779 0.80086505461661 -0.31080082962919 -0.19826247564533 0.12052825225392 0.99889820100295 -0.013337295699947 -0.020144531068255 -0.75289042279434 -0.56303642375684 -0.93063206183709 -0.19853593873235 -0.82606286707511 0.47056318042627 -0.21595037815542 -0.21926788503122 0.25358415241116 -0.52325067410882 0.087406025092025 -1.1235972247369 -0.34746032348339 0.65052267175913 -0.76663317957552 0.20482317093392 0.26473922891814 -1.881614054397 -0.44894798895027 1.5607412963316 1.2658998388638 0.85045488220962 -0.95656656148195 -0.24994380436748 -1.6710062809918 0.12555892468239 -0.34174662743823 -0.67782044914244 0.22273996061608 0.50397125525154 -0.14201626490752 0.29576021449026 -0.25349476562192 -1.1803609834903 0.70705373666617 -1.0215758563924 0.18534645178623 0.39924316491541 -0.25896029037914 0.0036976271878912 0.44706174725816 0.41135985259764 -0.044266497443969 -2.280857449981 0.55864070069527 0.63818687846021 0.19575216875991 1.136432833025 0.57655799055037 0.81591765428229 -2.1314434192887 0.5186797486748 -0.20892581553215 0.61716551637958 -0.84655176908208 -0.17677099808021 -0.5163745273197 -0.065411923850231 -1.0013360866345 -0.46205402080298 -0.014696976257571 -0.61489512517578 -0.083833361653601 -1.2272264054818 0.13364981117805 0.83473916667182 -1.1241824579002 0.85684643298673 -0.50545346111727 -1.1554954465817 -0.28805406782689 1.8679518265528 0.081210840326174 -0.46727482189617 0.80186786624476 -0.72243223445955 -0.57284094336411 -0.25600482497418 -0.30860513777798 0.34798569037015 0.26416931565416 0.60107043204856 0.39632373591007 0.52998191527063 0.54828762336234 -0.26744458297553 -1.7067942968797 0.11921597105702 0.4893387272255 -0.097069298504826 -1.1544920097088 0.69796117663146 -0.31675483103043 -0.54091377227648 0.34243904048461 -0.44478293756435 -0.21499618216746 -0.013589023312096 -0.99021178910632 0.04989894861233 -0.50264038843978 -0.61012734643339 0.061719801979381 -0.42144053726079 -0.3161839279914 1.3917860719336 0.13980798383725 0.44976537586632 -0.99595242723543 1.4350260231771 -1.0296632340649 0.47134773300858 0.48527240348116 -1.426539387016 0.39943564067354 -0.16381189475115 0.6369485021377 -0.95823569812122 -0.40859088970846 0.40630103347638 0.36055323565273 -4.6396906143413 -0.36117749297691 -1.347833140346 2.1393776737318 -0.59324470377309 -0.55493726393895 0.66703740197999 -0.041382306460952 0.07181894960581 1.0709803471534 -0.64526839858955 -0.35451346122802 -0.73449018330889 -0.75090683942804 0.89903558780178 -0.025156002956121 -0.69072210619949 0.71804567762358 -0.92189792627686 -0.094840094718567 0.40658815875108 -0.95333758933992 2.4409361466659 -0.097049761758033 0.032181609901338 1.0865359322574 0.38399075931799 -0.71011404860663 0.49392826109449 0.52240692210173 0.23719042445541 -0.51989677273019 -0.021470999011296 -0.32347087478945 -0.80634047552214 -0.33733164849158 -0.97962916172223 -0.43820860747149 -0.052020245256239 1.7090615225933 0.34741025264264 0.0031858232176181 -0.21256631187371 0.31275913221993 -0.73914076988512 -0.21057997758014 -0.11200645307986 -0.23014915667169 0.47438562135485 -0.18687281344 0.57873456847065 0.51832172923211 -0.48453074657946 -0.089512006747099 -0.123629365249 1.5326704262241 -0.60061564978309 1.0803119742992 0.76518651188528 -0.11090154559684 0.05917621842616 -2.7311597304435 -1.4866158404633 -0.66615921772316 -1.0769202401933 -0.52992147059348 -0.24271647654897 0.41577419732559 0.48699846406824 -0.12614090401274 0.39454121371182 -0.0082451617722165 -0.081066422069131 0.045664057956287 0.61308469230486 0.96447460649626 0.17043231540668 0.086760205695602 -2.847511686024 0.29935332930403 -1.4244323479503 0.72049307347686 0.13165372554837 -0.29159333280086 -1.4418022297266 -0.94333622481141 0.2863379168882 0.84939657459602 -2.1016073187139 0.16067413898304 -0.56406282535079 -0.22451080495815 0.24430412660041 -0.42538412635469 -0.11825586948486 0.75962869199755 -0.0461128611334 0.13138940407786 -0.73981619636752 -0.38319454856128 -1.6833491902598 0.016613436160538 -0.55316308784334 0.0063048481320326 -1.4602738259623 0.71369319385781 0.095811149932183 -2.3290503246303 0.26355809705323 0.75018619211065 1.0134513360235 -0.17774386152406 -0.34064582355889 0.20166157015694 1.41007600645 0.80790555757296 -0.50423438572743 0.095150133798826 -1.4819669333401 -0.64240860620605 -0.5555224808597 0.54571740382513 0.0031776797755136 -0.027151485051681 0.93309867130523 0.44316073855435 -0.53962195639007 2.2824455863372 0.23524431755295 0.19687243947341 -0.36670217328673 2.7447027760788 -0.11970187357411 -0.47822305973744 -0.27085673103414 0.12314900834103 -0.15319468047812 1.0230184566731 0.23709482097449 0.32770788867895 -0.98927527044807 0.42712404805057 1.3503973797348 0.57587934231001 1.6751002856073 -0.050169091823545 -0.55830375434092 0.14910345655893 0.53734938994839 0.14772922149681 -1.1948224454015 0.585690499938 -0.26007969929547 -0.20611962388286 0.41830587555845 -0.078927731462915 0.11136084134867 0.89835184116772 2.2526937989052 -0.26192070097746 -0.74889697692792 1.0393258264741 0.43520808050404 0.087746655533282 -0.26262593601203 -1.2274833851136 -0.96469487731863 -0.049865639547236 0.32124214668685 0.72847401808621 -0.30924729650045 0.16698382752627 0.4311415759947 0.45296586107448 0.46351576229365 0.16843510571354 2.6310160635609 -0.19647837599895 2.7034532808898 -0.35867702130421 -0.65974350495154 0.15857524843026 -0.38912143573127 -0.1282575898945 -0.67111507855663 -2.2803706601107 -0.57289758014947 0.95905361154469 -0.67921311231279 2.7574504440675 0.75817430143517 -0.3931801608251 1.5819761503733 1.1948904978215 -0.2088702528892 0.29780732527955 -0.096297509535758 0.24387028587495 -0.57251373196523 0.10045144612003 -0.49485419377967 -0.51446440873225 0.069953746051589 -1.394602838279 -0.52941498198843 -0.46797377583059 -0.95934110979707 -0.20387153149627 0.9374570139773 1.1117210084319 -0.78869819129954 0.24164257890636 -1.1068233199636 -0.36241621585945 2.2741452265964 0.26871808275438 -0.5019272317604 -0.99495042105668 0.30747825527748 -1.0172034173855 -0.6347758560529 -0.30694763165632 0.6510025817665 0.16236469878376 1.7363114470344 -0.37907560102429 -0.44522269687975 -0.99330766148095 -0.037802588013476 -0.94261205636319 -0.012183206216547 1.4816575462968 -0.1699789963354 0.14110021022881 -0.30380530848455 -0.050939751827296 -0.0422513926282 -0.67165950236968 -0.71949702958363 -0.18736687440037 0.22813007050175 -0.92573836301312 0.56174997298661 0.35329407638014 -0.005638612479617 0.30167305873062 -0.67858231744816 -0.95590263517525 0.24163902980991 -3.5263341849681 0.1896305650705 -1.3472556983773 -0.85735021005566 -1.0971900357652 0.89315190720203 0.054376099931088 -0.72341967136294 -1.0126140969443 0.048233151055932 -0.19856876268587 -0.24696910382358 -0.91232287773145 2.3026337431032 -0.58828807691922 0.64538302697996 0.57330424021202 -1.8962373135623 0.074907915170679 1.242944573845 0.72524702480886 -0.50980440549828 -0.68523006437187 -0.59330269057857 -1.7400371073046 -0.77618692594575 0.17733832650021 0.35757300114186 0.0055775748764214 0.17897227639447 -0.82176970200968 0.017214382600183 0.3087725740538 -0.043581843861235 0.45965943076049 -0.029899415545483 0.1851486095263 0.18034843503175 0.12734676632201 -2.2461273118172 -0.4292902415389 2.5631825657618 0.30778818308626 0.27194330111436 0.85088754642323 -0.19794271448357 0.42012923496521 0.0025446710596646 0.01592990536473 -0.0013047478899946 -0.0052699258857338 0.37188808382393 0.07625128193981 0.34023565281359 -0.34355218409289 0.52002738192437 0.10843328696262 -1.2024458481727 -0.072714843966864 -0.29282772316223 -0.36012748630474 -0.50406289786517 0.052218042890873 0.63696115155074 0.66208465321287 0.59071554096983 -1.0212746194577 -0.15837893342499 0.040770118642709 -1.5342688001776 0.63253617369205 -0.47333744284108 -0.79119734849985 -0.24302940592432 -0.44526402801849 0.8623269785351 0.1123508838385 0.088829343467031 0.40012447532851 1.2117375744009 0.14859393157546 0.91629392976298 0.71713846379315 0.21300031912226 0.15963248913218 -0.87346433375225 -0.26707814080705 -1.2430144330539 0.15840491456985 0.13987942810883 -2.3808719837233 -0.19173002256403 2.2763684362904 0.37742418337668 0.52091382347166 1.5211255211557 0.11673330553734 0.40102112649308 -0.17502449064869 -0.6548237209801 1.146558280842 1.2753626191593 0.030194196562546 -0.13954882179532 0.34438230162995 0.0071348851018714 0.35679783360945 -0.61970780643547 -0.91207541842669 -0.0091191324650387 -0.40994355142238 -0.70331504297959 1.4708815333393 0.51109790450393 1.1772934269604 0.95324321772885 0.43600614914229 -0.30917789368843 -1.3323170401902 0.6811131432019 0.48341858581838 -0.27681129317872 0.27426825231279 -0.17801125737884 0.38325553575548 0.90598171656198 0.53234918598479 0.41389014991764 0.3168630628336 1.9928508243 -1.32789361803 0.54125938153021 0.82799801760076 -0.079572585820823 0.85569796805252 1.0406629070054 0.25210052350479 0.89636977965619 -2.2114918104562 0.36860041585739 -1.0474744337908 -1.8636302320744 0.94069182615485 -0.17595561076696 -0.023721885731655 0.17546885780187 -2.0369496503533 1.482106062319 0.88064577732295 2.9125755046382 -0.2391406640788 0.2879253075339 -0.5308044120767 -0.7528908003837 -0.53957734970013 -0.82659609448615 0.3796299346195 0.17392411590689 1.8649610528378 -0.43590932492175 0.015969383535541 0.24500689815359 0.052828095196363 0.84660051910027 0.12956843731677 0.060776056869075 -0.48752524649196 0.35030787072549 -0.53192898151479 -0.23920469375411 0.5117524584922 0.45520676936615 0.43644076062357 -0.47324526263456 1.0727628386224 -0.23306537427138 0.49780128210809 -0.00026895134915766 0.15857732775582 0.48694741327341 1.134972955415 1.2621326268472 -0.51458148761928 0.28163492345757 2.4852729546726 0.52572532631225 -1.4453273612986 0.077255430090667 7.2733092269051 0.16488725622534 0.22049026888529 -1.7833439282632 -0.19984249997607 4.125496953074 -0.98250555979848 -0.11301485300554 -0.0076904477132455 0.55923829598622 -0.17899841187943 -1.9032979264146 -0.080126366790438 0.31165570855049 -1.1688793415916 -1.4281284202109 1.7450071491958 -0.34278375896888 1.2570170007782 -0.92014546291138 0.26781244286872 -1.1180343672693 3.0110295950999 3.1884642174092 0.15852964496531 -0.4316974433113 -0.29127202500064 -0.90202186105771 -0.34926088359705 -0.37530427062814 0.4445380951646 -0.81419311314152 -0.4726744222606 -0.87837680444626 -1.0905541737174 -0.41167232131849 0.20332664665317 -0.54512906825161 0.57289762588782 0.37404606828457 0.17053305377464 -0.55378817126358 0.088028608358339 0.25747961460093 0.3534840718013 -0.93080522104167 -1.200458115732 0.32823606930838 0.2121255303742 1.296121244418 0.83355472269253 0.78779909267205 0.055644245052197 -0.35915293083686 -0.20245458244487 0.21228952045867 -0.69866493979208 -0.7397170547171 -0.0030274602475249 -0.44137175715129 -2.0809001508729 0.13910737138902 0.62242196760571 0.60987886018829 2.7259251592724 -0.68705817350773 1.2283883379859 0.29915943389117 -0.90629103003189 -0.10224184350214 -0.43941688104743 -1.5450574211351 -0.53397622096987 1.7597320011731 -0.0071292944480173 1.322842032567 1.4574812598058 -0.29681691927745 2.5947193449196 -0.65447406681956 -0.0163684442712 -0.85351528829203 0.64197130416473 0.33235778976653 -0.62466000778667 0.16100898629008 -1.2451223590944 0.0088194948623768 -0.89871646988016 0.31709653184429 0.30502907091091 0.89741993264222 -1.0099786529935 0.047098860810376 -0.1938836823312 -1.4760437286683 -0.27743250613 -0.049112697084564 -0.91343200575039 -0.55010923974894 -0.69509981738196 0.43207933156523 -0.53149575748705 1.8317837692752 1.7217113369608 -0.056141328452437 -1.0479623013017 -0.10566066854713 3.9062481413422 -0.023083234721407 4.2779445581014 -0.023717570293036 -1.8504806062282 -0.15184005440156 0.057330088095233 -0.31585941510625 1.5940204429092 0.44748912778754 -1.1541998245768 -0.36092657467667 -0.012194242469043 0.55897482473595 -0.18125037809751 0.0112515812489 -3.0324158667997 -0.37294325959863 1.3494090800538 0.2960942374325 0.2491946316312 -0.15072454899438 -0.020115424524391 0.272750036245 -1.0577780617954 0.53204029554607 0.66617601533449 0.38680271858098 -0.24461819896272 0.16511960632881 -0.25200652047931 -0.012620321823603 0.16424694583701 0.77306217717006 0.14301309459448 0.29212127760982 1.4184651424563 -0.82961892676318 0.27521381331063 -1.7214680892059 -0.73821145368097 0.33403878529723 -0.092633877204573 0.61670411328031 0.55056608420676 -0.29937981147006 -0.073620811710965 0.54873299630601 1.5970525265519 -0.54165976352636 -0.11759523913047 -0.96351772127598 -0.18721944378409 -0.2406705977402 0.78309245818852 0.47335055765513 0.4780807592561 0.44512154304089 0.036795452815711 1.8696037739281 1.3221153473726 2.7029227346193 0.33257098366464 0.61660872205193 0.19630691873614 0.52382763710815 -1.170746507417 -0.42515274388435 -0.21895962740312 -0.87533599005233 -1.3372499479436 0.46553303107307 0.36077955067224 -0.28948954303563 -0.11702556414281 -0.83901099767561 -1.0387889837222 0.0092588267063661 0.41533514126661 0.46446973790295 -1.4145097190998 0.57707922178178 -1.0362713542355 0.57135199415714 -0.45312088679621 -0.61540696843555 2.8707695101622 -0.5642031746403 0.61852178415045 1.3371650952592 -0.97854189471093 -0.18418039113382 -0.32344882868941 1.7037778061283 0.48305323298828 -0.12746432879106 -0.81502396884912 5.2071635075577 -0.36299681379435 0.52978573263139 0.17249389933546 0.11982532044122 -0.73893596025331 0.25679676965207 -0.18110851092229 0.94387680200053 -0.075302590878792 -0.66322999484983 0.68826769697886 -0.29215983837989 0.11069463538369 1.3191170512134 1.2360191863925 2.5412989474279 0.33990513866651 -1.2291114405562 -0.70497989631213 -0.054540432506199 -0.018645363486098 0.7258507537102 0.66231835324705 -1.2539441170041 -0.022173010243513 0.94926334379313 -1.0673926855913 -0.39214804787502 0.085162028053251 1.1775136868868 0.94329679920844 0.023104664864221 0.42862045543741 0.18743853396496 0.26800763126065 -0.12371107811573 -0.30404379809463 1.0705082639626 -1.2718616780039 -0.23502604745018 1.5623846242483 0.023342912137131 0.85505089163731 0.14179980681381 -0.46508595364981 0.7974785440075 -0.5948265696247 0.24593199771546 -0.66159832023803 -2.1505889033716 -0.070228046859974 -0.70000782913648 1.1955397755286 0.56289068668745 -0.37473387679365 -0.28317488448561 -0.55519290270805 0.53315176540332 -0.29623864444647 -0.06983467933943 -0.078477290875935 -0.78987029020733 0.1037736140866 -0.010607633291277 1.2562767016146 0.075426918874682 0.36345426084332 -0.58969821321348 -1.1483087729197 -0.94709749447581 -0.75045248067338 0.80116279927966 0.78077751210016 -0.63819721671775 -0.21690610891683 0.8507450145439 -0.61884511552868 -0.74234761814275 0.60890617238914 0.91619410800571 -1.9752189477716 0.87994753870664 0.48098622045384 -1.7003578453491 0.10533947196249 -0.2407521062009 0.20319287593469 -0.76212487943308 -0.88401457090323 0.85066335858044 -0.55993203879191 0.62705393166921 0.32681899002463 1.1419193577039 -0.38369375462541 -0.093823384134204 -0.076765936463945 0.096060301645126 1.5210460803351 0.59023883142056 0.84352723004302 -0.71245137119408 -0.095719800043537 0.19175030414997 -0.80967783084255 -0.47025613030622 0.51671898064325 -0.29941939772597 0.3942111295313 -0.22774056677038 -0.40536604102721 0.57662205823086 0.62686586227297 -0.47507757059476 -0.51598666526634 -1.2285615176551 0.012055550068374 0.63357919314495 0.13663643506449 -1.4682659384442 -0.38555716497846 0.10934242177959 -0.61805335544022 0.052998572150765 0.42577497601076 -0.46988611450605 -0.81016891290975 0.33086704445331 0.43351023275507 0.65516022165719 -0.26498003283466 1.1647068871979 0.17012974956505 0.71376163065746 0.46419596467772 0.53682238756971 0.73770627151686 -1.5845225952627 -0.31763802941743 -0.10634803141749 -0.063453551912015 -0.95694381888482 -0.90909263747758 -0.13722520868129 -0.38848707162854 -0.72761525609425 -0.29073170564102 0.00032917013842559 0.44429374840764 0.49968335892703 0.4398340669304 0.16728993556539 -1.0107899072528 -1.995407086757 -0.12720093173941 0.59627472459718 0.022337063845632 0.062739476454206 -0.98983511815117 -0.3450771007003 -1.8605019659752 0.54728223482794 0.72934348491188 -0.61520039797434 0.29058380631504 0.41974554409308 0.11155191899686 0.19832523833091 1.6410499230846 -1.1729840634022 0.13600300756789 0.45002205250941 -0.24630670783036 -0.095326997106501 -0.17322526730145 -0.85118572204984 -0.29742023210385 -0.87922598095111 0.6129657165237 3.2854492074248 0.044387287922735 -0.52487699528932 -0.24676838402371 -0.12746191138367 -0.45581863509353 -1.5185759497103 -1.2940638299155 1.475773282932 -0.19793018044163 -0.62662827387174 0.83583210423166 -0.52893472814039 0.014876007524548 -0.41828480693523 -0.38673824367002 -0.037577819733141 -0.8659953818147 -1.1605753985327 -0.043740943321269 -1.2507915168796 -0.30463956717466 1.4412451228834 0.84693393937909 -1.6905553984026 -0.41151940587852 -0.0039917199384357 -1.1117528382357 0.28463446815954 0.45127341547804 -0.68084615844343 0.77238556889568 -1.2765842845575 0.43586262114739 -0.52239937516675 -1.2675629892025 1.1795133388021 0.053332842428462 0.56634152478704 0.10955974719529 -0.25264688162351 -0.10517439159391 -0.58986348749322 0.71550972969241 -0.066243184109537 0.13899221230828 2.0283599493243 -1.6208177002302 0.49464538383371 0.086060453947519 -0.43686171756279 -0.11485425626619 -0.64881263758012 -0.17001644750548 0.50005167235045 0.14245792743578 -0.82281946551317 0.36823604415131 0.82453550171525 -0.013479418528413 0.50164851129692 -1.0370763975431 0.060146847878346 -0.57857388884618 -0.015240841157236 1.240062218251 -0.52249680326037 -0.26437025651897 -0.5357810806315 0.49247648486372 -0.093764335371007 0.086814186530021 -1.2254049388924 0.12289772620979 -0.1460234575294 -0.96707585115786 -0.92114797890235 0.50999575531789 -1.0843978541872 -0.5191127384045 0.017033398334369 -0.71783254142259 -1.1116457444329 -0.59230067216321 0.6787343845603 -0.37226644235906 1.2523757720843 2.0657005366363 -0.42259448499843 0.057719765460419 0.47692846807718 -0.014402706822222 -0.42256892512441 -0.21355382296466 -0.46008722806876 3.2415768236688 0.030996557044195 0.71562596834159 -0.17904861602204 -1.3721050173139 -1.3421708201849 -0.91531265869845 -0.57730293562852 0.34950468549439 0.35218653286119 0.59105416052657 -0.82811773169006 -1.1162153210372 0.41618700768002 0.6549016818949 1.0970506053 -0.6403314448511 0.48731487112213 -0.51355532938783 -0.90514544110086 0.41479240909705 1.5049490347822 0.17625093526997 0.055154618391981 -0.57935799169078 -1.7334389038328 0.27525525837135 -0.12150277164932 0.25559461035939 -0.92823593830746 0.37344856173548 1.2843606116342 0.9785767082325 0.11799629802377 -0.53806078050604 0.14814653794414 0.18076222127659 0.13459453712388 0.59978900798752 0.7057575191954 -0.91823300861747 1.1037959961836 0.56447462453634 0.2552773844309 -0.63362061357494 -0.36965457481684 -0.22976752442533 0.51083857871077 0.68582902877712 0.57492306000517 -0.66449938438698 -0.22222357819721 -0.4046623878998 -0.24193985031184 -3.110934833918 -1.267954209874 0.40049303481195 0.4530222839506 0.4324654309545 -0.25321629181547 1.2232017570594 0.14456526681018 0.084317795274929 0.03121984560082 0.62249619118123 0.52211823675068 0.0064220874990126 -1.0341249536641 -2.1737476309795 -0.67812719819287 -0.38710457651385 0.34940597407333 -0.75196668142773 -0.49607417437121 -1.6396936238308 -0.6045637844717 0.90379341085067 1.7228386727007 -0.72267454551813 -0.40127010148553 -0.65781515997551 0.40624719199996 -0.19579712360823 -1.0611159723969 0.57209257378896 -0.00088715749295174 0.001724509671516 -0.69107240288966 0.54439196385448 0.45644168563971 -0.35655462275137 0.052865841487553 -0.59553701931076 0.4129169559134 -0.19067215420445 -1.0956324048429 -0.24026633905172 0.8312440731314 0.064070624817995 1.9171648181358 -0.95351350317512 -0.46591966208912 0.24769421144505 0.090832201845368 0.47677858403634 -0.0970950203709 -1.0467617758962 -0.76244560582118 0.13948766893697 -0.061337291267609 0.7358098683623 0.20488927394242 0.03813523652405 -0.34135007135621 -0.56020941513748 -1.3266122414667 -1.9123190683974 0.4343656000928 -1.5059741734649 0.65621123476615 -1.0432371396894 -0.56571703824826 -0.57233063421261 2.2937649096647 0.26788505270948 0.12633460252805 0.078454701749757 -0.44605934360922 -0.56150974339308 0.58534436016561 -0.996086883701 -0.12786124527372 -0.31373493879473 1.0466524580392 -0.70828742217053 0.45334897498571 0.30933551339907 0.40139083619476 0.88174749184947 -0.23281332191379 -0.46923573323492 -1.2132433054496 -0.26247694461624 -0.38551396237126 -0.80956986922716 0.30132134322132 0.075343860424437 -1.0167468204557 -0.098690149850709 0.12749467851761 -0.032221648993153 0.14533935121141 1.3599739252126 -0.76364457455406 -1.0518056751729 1.0281656544761 0.073080418962304 -0.92706750462249 0.94485680492273 0.098559609364738 1.1224842196541 -0.4703556304359 0.7623538926456 0.39515170593582 0.25639449552142 -0.83886402378687 0.3907136153101 0.97779400240013 -0.25375502576916 0.37171278165491 -0.28515045727623 0.40832578375745 -0.073897759884821 -1.2535910044617 3.7018395560796 1.6387211615199 -1.6144694090406 0.05763306028496 1.4089814619704 1.7211083405403 1.069786856006 0.19639800905338 -0.3288240765567 -0.18389266061787 -0.61301768786885 0.30216713319203 2.2760725192058 0.13129535253641 0.86499222964619 0.23316974998446 -0.58056647571339 -0.047361422117041 0.24487928608141 -0.29555934902967 -0.10171942057841 1.5367514554529 0.13775732396929 -0.51859984873134 0.61294174721292 1.8738434774589 0.45607766563998 0.74746185870172 -0.10716881435393 0.29653007910357 3.4382967459047 -0.15297687480557 -0.14672289508844 1.1961529147905 0.44106410849349 0.13673817534408 -1.4023769062903 0.1052364464237 -0.22965541373506 0.34984922563869 -0.47391705606214 2.4102104747779 1.644630773318 0.091852834128636 -0.31702608452826 -0.29138933804391 0.90593457772553 0.053342593872399 -0.29705171707526 -1.8193482258129 -0.052891099498072 -0.73815789212203 1.4006112318508 0.1552347172787 0.78701070613174 -1.6544832168102 0.49836434293462 -0.43319784619409 0.90130984612647 0.27847982890932 0.15461696948486 -0.38997864407192 -0.055746994205884 -0.17156615274188 0.31463238077843 -0.66809800393816 -0.13313960172927 -0.63939580431845 0.11926585777493 -0.0013918358400956 -0.23953963091356 -0.010416232599379 -0.082814014508111 0.62145868587943 0.59304939476235 0.78220916881084 0.31113966474157 -1.3639983677458 -0.96160774958952 1.265063997503 -1.0696405178547 -0.21689146595916 -0.016496235861859 -0.24158210034978 -0.70524242406653 -0.44932228825994 0.11818772581144 0.046767315908451 0.0638974473939 0.61360025654871 0.20052017783004 -0.38758087178802 0.010036862267849 0.64460625326806 0.44366548217902 -0.26215991059867 -0.19395710637694 -0.18090610162105 0.089462294066987 0.52127761353157 0.20225565884418 0.55309359963133 0.4989897891167 -1.0674000498891 -0.17774044864379 0.014071526432171 -0.28871304564593 -0.66771021962292 -0.21497304647497 -0.35945150863773 -0.37369102610562 -0.24535289541604 0.59231461683252 1.0013042418314 1.5439206302298 0.26784578542655 -1.2395680471993 -0.54115777571774 0.34809248135086 0.27174214392539 0.6417789119289 0.91341877369947 -0.76249184173858 -0.64552992020046 -1.3563450958973 1.7359951734151 -0.56385743753835 -0.76542133146995 0.058969041545305 -5.2833017235862 0.10472292496105 -0.9044105562266 0.28843917260223 0.1259082196001 0.0059403049506478 -0.15816324229637 0.1893032224331 -0.57299367837928 -0.78779393898679 2.500991706114 -0.077434893296555 0.5893769057198 1.1145461246806 -1.1353192840883 0.29856977573621 -0.22782369991846 0.30858579576849 0.80068872407482 2.637125680379 -0.76797102315153 0.14851984433171 0.97555314313693 0.36884952065927 0.083620851566028 -0.14760180245515 1.1943395731378 -0.13575367510465 0.44508040830528 -0.24728433890285 0.59901828023717 -0.65645639785978 -1.45992878539 0.10819141216687 -0.062607934450187 -0.59582043370109 0.25542184919864 -0.53896831396141 0.6990028131622 -1.0483723397777 0.83033457132513 -0.45745438871355 0.077078679082589 0.34113713378575 -1.0338028107692 -1.6780664692818 1.278177150089 -0.2252411667639 0.59803379680801 0.70905040272789 -1.5953863886943 0.61179651175896 0.94760775851235 -0.33206465129654 -0.76748557971323 -0.065227144478682 0.22776846267485 0.60602798487234 0.85689576751763 0.5824810970547 -0.64197586517489 1.2767550740785 0.60794476079467 -0.82496098779343 0.45505522862076 -4.3414490362662 0.056584279914843 0.52931636486978 -0.73912996684879 -0.66345238579041 1.0202740702339 0.85744138041711 -0.54559629120559 3.543678886519 0.55448472918083 -0.97120016335907 1.487508466287 0.58790563308936 0.36689903395065 0.018157023734167 -1.0967697119634 0.22031460215136 0.05479967069955 0.42528477244 0.39715453519338 -0.12536206344505 0.097529951922595 0.32731104004588 0.70146550270886 0.73324553146657 -0.82001545973323 1.5155493342922 0.5724151802305 -0.30694853024012 0.48663570927588 3.2689734925157 0.65011322930131 -0.29101745474935 1.7963513196068 -0.69398090016712 0.18358107435864 0.4738217609952 -0.44944329826999 0.1957381287837 -0.30157422688048 -0.45532186646862 0.26064122429654 0.69321633387339 0.59890705921208 -0.82372313544071 0.6363584020986 -0.782294908515 1.0687388126234 0.29962548194571 -0.87309224998282 0.10906168399001 0.5139045065702 0.28548426874832 1.8484544581205 1.6183137704099 0.17262923897191 1.8506090078667 0.32420350061348 -0.91879980932745 0.11722830363849 1.2568118345765 0.19036113536221 0.0099986444049431 0.59486069157245 -0.14315675904758 0.71473127360822 -0.11178412254082 0.20393309762529 0.85827725678507 -2.7909683947426 -0.14502912917589 -0.85329271021414 0.30152486877427 -0.5865666865796 2.0948811681798 -1.0668837904681 0.45033152948124 1.3359614745407 0.10367992489911 0.27184288150577 0.50158012175822 0.4334422203516 0.0073451756881221 0.004637020650059 1.6481472541447 0.047890982739692 -0.052718082453036 -1.7342367318484 2.567697856832 1.8690543938615 0.22954680004478 -0.48135043316492 -4.8185716939601e-05 0.24360280916935 0.70324537181248 0.48956638667832 0.62825571113104 0.58692585800486 -0.21910854245284 -1.6306667413404 0.51508821865987 0.71389876581603 -1.6102541260201 -1.0745124539553 2.0311162232233 -0.66249077192904 1.1234823605734 -1.0422768996359 -0.2851908919046 0.51218955209577 -1.2385663960578 -0.31008374305589 -0.77477192293848 -0.42184711850449 0.49120145915432 0.089701724318799 -0.46211651288529 -0.80546925845848 0.73903745938594 -0.24738526716073 0.53032899677257 -0.56981255701625 -1.2974892344818 2.6165101564271 0.35617449953219 -0.25236075262493 1.6573586008732 0.42086287437225 0.2907378198416 -0.44853088176488 0.36732772981353 0.99463547348678 -0.57491194789299 -0.5642013190826 1.4693374548193 0.77180311576669 0.057815335409749 -0.69029186666952 -0.59772680271836 -0.29509622576516 -1.0221626573223 0.2728520318611 -0.072053027478047 1.6941613459753 -0.062238179082579 -0.1236508251499 -0.4205781003225 -0.42033711836369 -0.29154930840453 0.3890748949015 1.4088048557186 -0.16035418213478 -0.74920447906972 -0.077583881947084 -1.2578385521509 -1.0166213973756 -1.0499170597471 1.8104934579983 -2.2253338624364 -0.83821619490818 0.28207672442055 -0.73700992874401 0.44100533900758 0.23368148594215 0.17422398970199 -0.23616329677683 0.96293461002609 0.25377651569478 0.063281561274781 0.12131343128852 1.2131912619527 0.29771771556896 -0.047737564680317 -0.33783925892098 3.1098659761507 -1.1435581660557 2.0015417405298 -1.167198718615 -0.22584693175586 -0.89663949926015 -0.29842798405048 0.29679227762827 0.14208597550699 -0.079903726591844 0.09532997124604 -0.48361780860359 -0.041954554319343 0.39690059159784 -0.24150516895363 0.09965823381863 -0.73897196623969 -0.38671462613957 -0.10903540202728 0.020613032131653 -0.86434709994053 -0.12722082287751 -0.32897322205172 0.74976471452184 0.10437101102466 0.25286364675398 0.53666483946486 -0.3250252185219 -0.1686533757714 0.23430509386618 0.50603674810217 0.15380676820617 0.025845668268402 -0.023166996401695 -0.11015785483436 -0.80390261223818 -0.31039604476619 -0.94681640768079 0.077274280928453 0.19509166920219 0.089823021888623 -0.60396383920974 -4.3405586335681 0.25921867537735 0.10666508539758 -0.90242198702958 1.3496326417982 -0.66349892534862 -0.46903963574059 1.6910608358477 -0.99545126395096 -0.38416926728652 -0.078434621478042 -0.40856404123085 -0.36408207909998 2.9196382543933 0.41620178493806 0.36967918520083 0.32174160508473 0.1262328269526 -0.64718684093749 0.32461366035742 0.29117711135846 0.05352848131288 2.4476572916982 0.30632467675613 0.50707362200693 0.1810272661838 0.24922168560091 0.41952263008111 0.77384399361833 -0.11205248020863 0.48504425886772 -1.5197148229001 -0.46083073686542 -1.9147922469658 0.058347264177756 0.49665845525598 -0.3414256490892 0.32805670280197 0.14807030935119 -0.20873787918713 1.5260752725415 -0.79085195584998 0.064441851971803 0.033449277960882 -0.66924354908352 0.072067331200925 0.36184436733403 0.092580458867129 -1.8199401238245 -0.25314289153533 0.18490551806572 0.23642396613609 0.32094488826672 -1.3660166649112 -0.36979596999864 0.62693640120009 3.7367758845539 -0.27083155328093 0.226316071258 1.2483409954486 -0.36784458949609 1.1979736938436 -0.11623804756843 -2.2293233253266 -1.0169556154052 -1.6599996983888 -0.56449734250896 -0.412612172725 1.0216564944776 0.020676282663181 0.26604947359769 -0.0505190816653 0.010666299251432 -0.42682606734303 -1.1387764131598 -0.12311277740694 -0.58688982869243 -0.21180265956795 0.10137694735311 1.6924116294572 -0.048916580539757 -0.24793630676179 0.183884870722 0.69637287200121 0.28644369603636 0.049232822111025 0.25110388081029 -0.37966681458579 0.45371541156388 0.074170072595742 0.76188754952335 0.35859445538184 -0.30452858690971 -2.303551807663 -1.5158905632005 0.23947814845432 -0.71769335170059 -0.49034193514351 -1.2479765785352 -0.25985206331832 0.98211754489914 -0.30440064759617 -1.3929440413778 -0.23565039132873 0.66667927480091 0.16890256814313 -0.38461587853721 0.30719507862413 0.30337248117702 0.35858801324683 -0.074149650188321 0.20205153404076 -0.055250561019591 0.54880224810151 -0.17720669414279 -0.5054665382664 0.29561026921031 0.24971174194502 0.12012731396871 0.31008891165325 0.31973478782335 -0.21510991789607 2.4119541651336 -3.1132979846211 -0.43728581639942 0.43109623998327 0.13136780531397 0.99740398237632 0.16535289612976 -0.042099102679872 -0.65957878324168 0.97910452415391 0.52069297823979 0.46361215004051 -0.28852936277689 1.53513149922 -0.13392298957099 0.1299702139605 1.062982328943 0.30685065108307 0.60956916974887 0.65590249964485 -0.87349427980792 1.11402279743 0.090071728312802 0.16399986159236 0.35327951744961 0.31125294004239 -0.79684996927496 -0.016821325893748 1.9958757067202 -0.14293270679657 0.54523278911871 -0.32130346488669 -0.11778094913317 -0.30748039761664 0.024292420381018 -2.1532903620304 -1.5868725354424 -3.1833465446233 -0.20416741389276 0.87650206241806 -0.047293732942853 -0.14509506020024 -2.5588485841067 0.10103596501178 0.38110402624559 -1.0590116352862 -0.91263803997808 0.50582718249619 0.78983284724426 0.32369524918035 -0.73208033575479 0.31101315470809 0.054942800568055 -0.037974679442866 0.28830894995366 0.32563486429351 0.55388882172013 -0.078303097020952 0.047521284782056 7.1018494960084 0.93707452133384 1.1666517539103 0.26935981444251 0.44893891420213 -0.13739022573638 -0.11142858315244 -0.40537521226398 -0.68458612095046 -0.59875036341017 -0.84063230559606 2.134122608509 0.32965263408211 0.86924623950135 0.80917282292894 0.039401199129594 -1.0486107744014 -0.45421006393352 -0.11189836792844 0.86968531634771 3.14302084751 -0.23195700300007 -0.028873939095105 -0.59437554508659 -0.069845604885358 0.27885080934792 1.1891971497326 3.4361788497039 0.024122466132171 -1.5202282249096 0.97632981982844 -0.18139772488625 -0.31218978635766 -1.3841826584584 2.5519217414794 0.86209583092722 0.086825173460724 1.6699553676425 0.30170595896362 -0.35521145705856 -1.5356538922142 0.2202228844158 0.13647231613066 -1.7045549790623 -0.2426065418252 0.16641647486336 -0.60044995327217 0.15640020400199 -0.59687763285058 0.90242417312031 -0.23738229929152 -1.8977619499893 -0.28419425056752 -0.046518990864718 0.096365436414553 -0.30697240820727 -0.87451833417124 -0.50994876840777 1.0813853818077 -0.19898704511107 -0.60284516108024 -0.41082094841566 -0.35528066570475 -0.13989481405202 0.52191492455638 3.0362664569955 -1.9883429547837 -0.27328248341592 0.75709986888367 0.44714127225981 0.39311300396116 0.47277741743583 -0.27141490484427 -0.33160080501742 -0.43997063282499 -1.8504710290825 1.0741368891864 -0.21847363708887 0.032879956869316 0.43483397094874 0.42611441035049 0.64245108370327 0.83918592609124 1.5987329281275 -1.3178194536153 1.1833867210271 -0.49674765619953 -0.16331234108807 -0.65737392781705 1.7816725130508 0.13333697599491 -2.6386537678933 -0.17598818837724 -0.21342763135049 -0.3190385999002 0.59118956129425 -0.22111260323672 -0.55650008637741 0.43233403032758 1.8689621168664 -0.19532665504733 -0.26915416937732 0.16657695944346 -0.51367335840943 0.22795920420557 0.082911691995404 -0.46438562656992 -0.58067260526812 0.16460374729462 -0.41148549889462 0.50609072440854 0.35485769403049 0.075239292046142 -0.17396758528771 0.27905138211704 -1.284340938307 -0.27791100940943 0.62231257805273 -0.78057240139024 -0.19889390109667 -0.43949184664133 -0.72142644214901 1.4791930053335 -0.30025336253021 -0.46605668651323 0.20722803012235 -0.15510705882113 -0.94865927728776 0.67432338115997 0.14113980765123 0.061496233671716 0.53354826453813 0.43652034339388 0.083822624979173 0.092328236827896 0.020157588789669 -0.70182731845283 -0.21952992304659 1.5000125102338 -0.10942890574774 0.39872111107539 -1.7694622387391 0.51391247025575 -1.7475598157214 0.21407048293676 -0.32866555276515 -0.77993523818208 0.2477211934687 0.14816971796331 -0.67801394725634 1.0444724519064 0.35076217743888 0.44968444806729 -0.064297468371358 0.41553263480793 0.12737131102996 -0.30361247656849 0.26993103568201 0.053022275029826 0.19680270910482 -0.34651849572585 -0.93291031466938 -1.5138581732941 -0.21512056655112 0.01678513389847 -0.4647690093386 0.14132183060264 -0.094598798812049 0.056616188451558 0.80796694257887 0.76036914066696 -0.58682017358353 0.64526799068188 0.30645564803325 -0.90960160956868 -0.22813487743912 0.19871073546554 0.54410087552357 1.5957410084169 1.5176379391206 1.5728118520935 -0.18263002926588 -0.42203760421452 1.0423522278602 -0.23086554386508 -0.43301154956251 0.48034445085792 0.097520039056781 0.88159128869266 -0.83826701959135 0.97998474014278 0.30100828057996 -1.0099028534638 -0.45518941543221 -5.5256090138523 1.5100027513106 -2.367331983237 -0.85593405534126 0.54009465596867 -1.1053414422587 1.9750475737702 -1.9618740934947 -0.20414042097407 -0.20025530241592 1.7053733734657 -0.53308607242092 -1.1939454081935 1.4220961819352 0.16430624515549 -0.040799771768161 1.1400766644931 -0.4029748746331 -0.037947476489622 -0.46732274391972 0.56926059728708 -0.66766533481794 -0.22318155273355 0.33395446493348 0.70758781090681 0.42045144875336 0.19122508071157 -0.36439466300622 1.5183150912811 2.2200047994183 -0.18961200616076 1.1365876313275 -0.24590551242424 -0.22806088239219 1.5160749374345 -0.16624794756758 0.72104677494986 -0.61079648818725 -0.37856340033379 0.55931098367154 0.11759078252792 0.20946000855748 -0.39672726150556 0.87807731744249 -0.10411695668585 -1.0110665240626 -0.042514345827563 3.7070640996709 0.84998606799739 0.55490233626343 0.52764898586573 -0.20438072618633 0.10451422573709 0.41795353953741 -0.29484479831811 0.85585186588093 -0.39937997954983 -0.080289551182237 -0.093433383993257 -0.33094409835287 -0.39439068811422 0.82169274139662 -0.64060061523406 -0.93247796283819 -1.4248868228128 0.73701268850859 -0.12787304821903 -0.064434491133807 -0.62454017348541 0.58526187819229 -0.010224657720852 -2.2520251166534 2.2275124703287 -0.91626363072491 0.7363372283337 0.21616071850564 0.55032993808092 0.4989355178287 -0.079843191334882 -0.26017143505516 0.50861711920931 0.1737166463975 0.94844241979901 -0.92702023802011 -0.32316309550513 -1.3744068874481 0.58782244819441 1.1968924370992 -0.13728787081017 -0.31336184303252 -1.0134397589888 0.38894607444702 -1.648898334704 -1.1148973255105 0.19711832800773 -0.19165289239479 -0.28431722645498 0.61613412379339 0.59236332145507 0.49489155755609 -0.17719506326515 -1.4625411010085 -0.036693958290794 0.55772319223103 -0.11776586424701 -2.0360524497403 -0.72046382224999 -0.34786620390362 -0.49314845745371 -0.28038763355333 0.18907613652758 -0.42075295711044 0.73246316370349 0.6700189989899 0.48271292564584 -0.71736424834682 -0.16938340122351 0.97016992054213 1.7757882930094 1.006828530585 -0.14317530055166 0.33214961376895 -0.090175169335808 -0.52253819983705 0.77528253631833 -1.2790480385259 4.9330000811936 3.0277020926014 0.092402254926476 1.1402578914094 0.086841196278005 0.24932879223056 -1.0270189184255 0.27326679953185 0.16839464119199 0.19266253340548 -0.53057135624942 2.0336122358256 0.77029065295912 -0.37746446458595 -0.1106724045392 2.1859519454428 0.54036401312546 0.42472865379645 0.71960418287596 -0.71804598422434 0.37791366197147 -0.19213634061145 -0.68944739499018 0.19547979393664 0.42648515854196 -0.016739782718215 0.40115145375087 2.5609476831181 -1.9632466487951 0.1351928509243 -0.2875287211345 0.066565109856585 -0.0041895945400872 -0.39259717594153 -0.23388756279834 -0.20091750696316 -0.58791077026156 -0.40685893838086 -0.36652528881327 -0.34299488570189 0.44017704046066 0.28454150920859 -0.053627263579083 -0.4607466309078 -0.15092531350977 -1.1280650015082 0.088406311393204 -0.40512939453932 0.014293797635721 -1.1824484914218 0.40422880803838 -1.5256663459859 -0.086852648572729 -0.76195451698798 -1.2065050161534 1.771488700993 0.26722313240374 -0.51715755215502 -0.3925319537172 0.019130533683051 0.18086035822953 1.0787646692856 1.1661016835256 1.1377216753876 0.60751721735361 0.89702781207796 -1.1605897436581 -0.24021893806665 -0.48073745925622 0.17298940487914 0.54398567330128 0.36597279817859 1.8946316431768 0.45000047322011 -0.66661368162556 0.25312776645588 -0.83405094440449 0.41226388685522 0.84471442852737 -0.058461409932753 0.32044610596289 -5.6887906473709 0.38984050530504 -0.089049585846505 -0.17749952718826 0.083006241310163 -0.29689422171474 0.21376023186086 -0.56579581012885 0.34252814659385 0.4907469623203 0.45856517395738 -1.252159584797 0.6116943885327 3.0218954694358 0.27786890032752 0.17393980559473 0.0022947224031422 0.40492551448248 0.40595747950269 0.99839237947725 -0.39115123246454 0.13614936186646 0.35803433564319 0.072068979581522 0.68508875269717 0.18554963392357 -0.28595989060181 0.65341210951969 -0.033700880825665 -2.8530734166313 0.11523150806812 0.31663204246217 -0.086269958085132 -0.86454374352769 2.888318579634 0.24309557235184 -0.30863912879069 -0.038244020508711 -0.025039577603175 -0.043784720615863 -0.24481563131908 1.8361398305512 0.19158131428495 0.86808536172502 0.090132798396517 0.32845139273803 0.82950956546977 0.34436856042398 -0.34945128915298 0.50237332738928 0.53342517659355 -0.56150976495084 -0.10204471344281 0.63240763047793 -0.24795001246743 0.30845706572232 1.5581772688092 -1.0596129640597 1.2413498508877 -0.26480879150349 -0.3530017132465 -0.41961243598228 1.6246453337348 -0.73402053438083 -0.50205258897489 -1.1806166263462 -0.33127564954546 -0.1838374072249 -1.3092197070116 0.45886156771104 0.529339609126 -0.79570488144513 -1.5982174116259 -0.75833943218238 0.5758748719851 -0.49907460482359 -0.72680889898769 -0.81170274048047 -0.26871039205026 0.16306828647248 0.90312903783303 3.2427257815604 0.66735932271666 -0.73093033716223 -0.63425520259101 0.20489483267216 -0.48572360938018 -0.39571082858973 -1.5897547650598 -0.35272611660205 -0.55110509369359 -0.56459810640846 1.0875928402961 0.30393371178845 -0.2735419485803 0.73920421654522 0.14729851090297 -0.10982292762405 -0.8944987403961 -1.0907501109708 0.21029395120236 1.0341341696439 0.2029839251047 0.36348535405136 0.87652105839197 -1.0225216917049 -1.4292707694932 -0.26788016357276 -0.18031545424398 -0.71422469598758 -0.38332693667605 0.057815335409749 -0.52874693497332 0.31389969477136 5.6013942824152 -0.40243967951703 0.74782853477566 -1.1866751619138 0.080891420862843 0.31323170035263 -0.27922312024098 0.084846965123614 -0.71118800496673 1.3494086874108 -0.11415161004969 -1.3065605067618 -0.15402772025042 -0.58715292875329 -0.50930286936817 -0.380389791875 0.58267906748969 0.88103761069008 0.22582949026141 0.034299462662787 1.0726918009633 -3.1960079234642 0.77289578873259 -0.54530700727046 0.13268065262024 0.98288595971755 -0.62381446049706 0.098944779367494 0.6821624618317 -0.55522936563383 -0.46629783044382 3.6050579686511 1.052553151051 0.69378422350702 0.10414973236397 -0.64962131951156 -1.2381181729878 -0.45792182645873 1.8044771727527 -0.16716389267202 0.61570025382281 0.47206544026815 0.69993690555373 -0.32623846999704 -1.7445406713692 0.031624563063633 -0.41007458436195 -0.015299876314189 -0.13670114349634 -0.10924842366718 0.009150263853186 0.7314190506239 -1.150960887924 1.1105849906072 1.150565523125 0.31270158743549 -0.71815726589565 -0.17168020447572 -0.77831991564281 1.2608928906387 -1.1324244303046 0.084329437837374 0.27404289171883 -0.40919802847447 0.29323176097302 -0.12216557915618 0.17368417229187 0.97440526604568 -0.36550149999994 -1.3027709018266 -0.31147466005905 0.29820176664538 -0.28684718596239 -0.69050552152285 -0.00032323644349737 -0.071784089112829 -0.075751340052277 0.64851595533738 0.12603575302225 -0.99340963860707 0.36546729327236 0.10732824849659 -3.9032213427146 1.9284550288184 0.28429362709014 -0.082284182703823 -0.09453870469811 0.060762850518989 -0.50882215469424 0.31176669920978 0.54954132083932 -0.46453837004496 0.50467709213019 -3.0508427105459 1.2864850826505 -0.65256329899043 -0.24261389515118 -0.49099846845001 -0.4048989303033 0.37500430368768 0.45373635417994 0.45369206430505 0.17392464818693 -0.30838290776531 0.060240949050944 0.43326936132357 -0.58073914212073 0.37844901031025 -0.80780932046874 0.95989550028237 0.50951440522984 -0.53219420771962 0.16264407151966 -0.60719221158377 -0.76167952279546 -0.36695950213374 -0.38710060997062 0.48129435620143 0.071640063565502 -0.46125810521067 -0.4646632222099 -1.5282474144548 -0.3604190492783 0.33861717976573 -1.2929352606279 -0.58962804646168 -0.62307199259006 0.36616978476469 -0.57360518485842 3.1409744036369 -1.2578685570843 -0.070010229622145 -1.1314482213539 -0.11337754471798 0.18580466037944 -2.7477406680502 -0.82012868247764 -1.0424020214823 0.51984950236386 -0.27225343659647 -0.27102213190897 -0.054196369887651 0.66696149618282 1.4630042043911 -0.31720452412051 1.1007897941544 1.0206824612681 -2.6253851610408 0.040058643426831 -0.088124250434501 -1.3484521221093 0.32950698336455 -0.97224150728318 0.14047348956622 0.42168497688835 0.52269777781629 0.08361391866569 -0.21582275540019 -0.21499735501702 -0.36924572671244 1.2636101978615 -0.36844112666858 0.24174046226302 -0.86727391158525 -0.67313345236466 0.10603290976793 -0.37773485213224 -0.18341607503368 0.15940804132167 0.62651599961209 1.2487070763648 0.0010436341971179 0.33662550167365 -1.0100578577819 -1.0638699946763 0.48217379334609 1.3299526264571 0.27989007111289 0.088936807248042 0.47610158797922 -0.88127770371151 -1.0186685233098 1.518819793109 -0.34404970953266 2.8600255278348 0.63499683767606 -0.37104390848707 -0.2290411888948 -0.077265022190643 0.38487626626455 -0.03512204429518 -0.40352066784792 0.20106438896647 -0.068155925923416 0.0022251461971707 0.067578096561909 -0.86867758537168 -0.93806171085112 -1.6089062771737 0.064112373108536 0.47122356132695 0.47793715553938 -1.3516746156794 0.89927042026777 0.75593852963048 2.01900254379 -0.78735533336382 0.45301864809265 -0.91840865527107 2.7474380628791 0.4691834781462 -1.2983860429245 0.32915014199749 -0.59652625363466 -2.0006440188051 -0.63441987223489 -0.32605166494732 0.14518413805733 0.66686932360753 -0.37995380604974 -0.44434851990834 -0.3079964171064 1.9106296030013 0.44470905310859 -0.6305120322764 -0.7195694304435 -0.11867681307568 -0.38971776029884 -0.68874096334665 -0.17910796730272 -1.9746511308244 -0.85252777503061 -0.55396475725283 -1.0578045647045 0.14938139099198 -0.48061625819485 -0.31113822949444 0.33269681094821 -1.1030353763094 2.3020385720544 -2.2484050262528 -0.085206741451342 0.59909821740343 -0.090779225992394 0.22815258654683 -0.51087794536708 0.62495380149277 -0.005585976881486 0.92546166252531 -0.35084209547483 -0.77105520915044 -0.63884717787291 -0.47807785558795 -0.054287640717512 -0.48301714140787 0.40623947539149 -0.23035089807892 -0.23810760519136 0.37485428960264 -1.2151884599315 -0.52805766901739 -0.58848197613771 2.4857201594607 -1.0315052531118 0.13736532780806 -0.43599080744535 -0.67047510814604 -0.10643212163638 0.16499336380579 0.22620444796676 0.22489777405036 -0.189204139574 -1.9796048789887 0.95185415146804 2.1097907449478 0.34686432376478 -1.4170080210042 -0.83471009106325 0.27318385683894 -0.82019566344963 -0.34831644433076 -0.37323413510534 -1.7951963028515 0.024711647027176 -0.057897507049533 0.30150300562721 -0.080132270662041 -0.89638634287047 -0.26868383713762 -0.84066390960112 0.22607325362314 0.20809266138656 -0.57718425867859 0.7536012583807 -0.70186239935422 0.76636233534594 -0.67114675244737 0.67659576368889 0.17930493069268 -0.31513758128581 -1.0319221054557 -0.59544983851753 -0.93122360311336 0.40637086457691 0.4502515680057 0.40939046504627 -0.1655963421452 0.34639208034345 0.47606241930002 0.20664573224471 3.6927469502108 -2.8006077680622 0.35407219397117 -1.0136042774302 -0.2855441541544 -0.76018264993048 0.55159546807532 -1.0820920127249 -0.81535737813758 -1.7357041061765 1.5931045676005 0.19712418694317 1.0064679010816 1.3896813136447 -0.17826680495057 0.290385482124 -1.0240140385123 1.5834162012699 0.59976756803963 0.65752225132242 0.90566326870793 0.28368161050783 0.80508496459989 -0.22105679640473 -0.15706651400778 1.3757242561797 0.024063465748799 0.29231907372041 0.87637521335654 2.6114483536553 0.17640566199337 0.00060287258859117 3.1938845734981 -1.1318491260649 0.33936881182508 -0.97023655086453 0.019060815902046 0.29335550542388 0.83000573113287 0.33645289938688 -0.40988399360353 -0.1755935655105 0.46259425091992 -0.39225299859184 -1.0064012919152 -2.2788359356302 0.35574282853426 0.9265540295724 0.015866491858032 -0.21158721486736 1.4434096627299 -1.250272005983 -0.17612165718649 0.19826643459943 0.88928936724705 -0.29792177587991 -0.54706820766162 1.1223654558731 0.13504688549682 0.54636773341083 -0.14839569306949 0.24676155941614 0.29022906711866 -1.5395060681367 0.3880261304987 -0.84913369937085 -0.03001094734516 0.99015797362026 -0.76432398239319 -0.1437531650921 0.15511784051225 -2.7590316192008 0.57702432977933 -0.29915283516885 0.76267885351857 0.49056978541372 -0.31424385377618 1.2086024311785 0.35290964234337 -0.18713856156934 1.8403048559253 -0.81705188617598 -0.0018270870122988 -0.25699030393453 0.45193676874826 -2.5389363077881 -0.83896866373846 -0.38197442571079 -0.33926080338005 -1.3397887615035 -1.9157015706984 -0.89829210720776 0.023223880033636 -0.4764081402954 -0.3968908516313 -0.86027419217872 0.72156743365511 2.0134555288417 1.2703854242477 0.87773581584558 0.0427063854689 -0.49500061724977 -1.3437210007672 -0.055603634583666 -0.77732734236639 -0.068904950754949 0.1567674873062 -0.67723537838686 0.78568960144905 0.39930410293382 0.60075207503235 0.29845958683748 0.2133431358906 0.22031460215136 2.0756983379624 0.86756834665612 -0.47087877134212 -0.74231732450655 0.071012197420417 1.0776939926533 -0.29630896122686 -0.55894442035966 0.88902305339781 0.81208390955128 0.04738945234889 0.35873203401854 0.11787060751057 -0.32180876803157 -0.47341768833838 -0.95853895547238 0.23215766819724 -0.2294439262788 0.094515259313659 -0.85141541052961 0.76288908072172 -1.5128368362759 -0.93179823742351 0.6554475117196 -0.067179034640286 1.5636928684495 -0.29305795402119 0.5506336427424 0.32683669221404 -1.0780279685713 0.86317774997125 -0.48828286029006 -0.017985366632662 -0.36024279689153 0.5194147658357 0.31519863750252 1.0114562764276 0.15676355615028 0.38713682115932 -2.1725981108563 -1.909792441765 -0.070429028990618 -0.1496210774443 -1.5188017480597 -0.10944839940939 0.82172748617338 -0.92757696580178 -0.25906509551644 0.1697793195301 -0.080114087339529 -0.1987269799271 0.70333929766689 0.61196199835657 -0.092005594581611 1.5578739214564 0.59493087044618 1.007162647523 0.31190438645319 -1.0285829191684 -1.3508483093613 -0.98189477712292 0.84819948254467 -0.59888866207151 -0.7454154713009 -0.70854364329156 0.97281045854882 0.37892055732399 -0.30865687231344 0.46772541447303 -0.64533184622805 -1.758421539684 -0.57827872776303 -0.2430098898008 1.9128321278631 0.073384263125688 -0.17573023166929 -0.69270925510312 -0.1515775612144 -0.0026404614057915 0.50402930782059 0.52992389392692 0.52408817568048 -0.19837796966114 3.0765035026539 -0.95683435750454 -0.16402141378849 -0.48809911942382 -1.2432621742276 -0.7255637443543 0.60787758461718 -0.52093880899167 0.16823780442701 0.20907013487875 -0.70161961309293 -1.7831622538183 0.072141038359864 -0.39241175187499 0.43136421082777 -0.037654493469108 -1.3567134700789 0.39699099661969 0.57011095309132 0.93247031020162 -2.5677419646774 0.44653181866651 0.25974537475822 2.1367166766186 0.022277318716446 -0.73675052164158 0.27411851577674 0.28786837514181 -0.012345951840106 0.0025715074754952 1.2862840368675 0.42665208294196 0.41609790109411 -0.014830752421207 0.3145746669782 0.29247464630397 2.6398567452397 -1.1612682599288 -1.3291181003962 -0.5464219463764 0.10048634291306 0.43598478541573 1.1399536849308 -0.42419989878503 -0.27509478290907 0.88430356612313 0.39303570894559 -1.6748055362027 -0.3129198610237 1.5258911462872 1.5736626592065 1.0305380191378 0.29796742237245 0.71872117323407 -0.074324682314071 -1.9792964081308 -0.91753736230808 -0.13384053312899 -0.13557307613907 0.20597909085819 0.42518834605321 0.10020039804761 -0.35932391583757 0.02263988646998 0.22567835547483 -0.66898985677155 0.066499543394963 0.8876423486214 1.1895296999525 -0.51711976663382 -0.49926249879861 0.37657639404679 -0.026534430597035 -0.55340166615791 -0.26368357700128 -0.78053149063962 1.4698645638906 -0.70488053645749 0.75523260828086 0.091984811919197 -0.36040807835007 0.33908584322758 0.72307552248223 0.68895181973715 0.42478905889206 0.64262435553636 0.20522250676355 -0.85241578594568 -0.25493593614582 0.75437694614964 0.452529994061 0.089583722422784 -0.63656871357111 0.16898444202121 0.82795494027571 0.46727195747335 0.19228060473059 0.52541262691663 0.21502244052878 -0.12444725982819 1.0551464497243 -1.6910034613218 -1.0180226310863 0.26388458714369 -0.55640143020845 -0.30706872142182 -0.40166339218301 -0.56308955105051 0.15421374044405 0.79064965743185 -0.046046129057325 0.048346757259446 -0.096447011021497 -0.089554156913195 -0.42896236132254 0.25021905561287 -0.83993649087256 -0.60037194264737 0.87291694916656 -0.26429180853011 -0.094924324506258 0.92707677812011 -0.35861837674099 -1.0111413218279 0.41003247635593 0.86644539252456 1.2247557379315 0.45579616946653 0.54335251133457 -0.28827383052133 0.0013231087316761 -0.30901788221304 -1.5165897310426 -0.56456517473188 1.2937269038025 0.023159517731167 -0.25995310760635 0.48289767222153 -0.82638053036494 -0.19382528583453 -0.45919727828683 0.22400187166902 -1.6591217359755 -1.9198458394675 -1.2840927965135 -0.3627863193892 -0.065291421041854 0.41637822605107 0.40976820157665 0.38175106911127 -0.33863650422356 -0.12687680926027 -0.66523049394366 0.41361970416165 2.2900412602395 -0.29482313882445 0.85733740768036 -0.38623997580318 -0.85433773660055 0.60983902422131 -0.45242437664666 -0.012425986331538 0.65195644012271 -1.3460389212375 0.20970358754748 0.015828023235608 -0.76057426393942 -0.37490666105762 -0.087880012446117 0.44403817129803 -1.4341908314591 -1.1177655016931 -0.079221969980136 -0.31300644646759 -0.60876181980317 -0.065382348027242 -0.94004119807014 -0.49920434630454 -0.54182413094042 -1.3443119823361 -0.16340966407759 0.22778007236962 0.30648614198014 0.11572153515222 3.3265010838209 0.32268632767068 0.83594362828122 0.77779204450116 1.355042123553 0.18786690696069 0.27409909448675 -0.32134698861936 -0.8972276935116 -0.66989914427301 -0.62585994176073 0.49747760756291 -0.33864584207833 -0.35336557814317 0.71230127915937 -0.68886450549461 0.90416028430363 0.015369403144383 2.1705733614432 0.89176241777256 1.0387742369872 -0.74787742837561 1.1230958522751 1.0278282981695 -0.28843651511175 -0.94394847165712 0.81960841739234 -2.2103072054785 0.39272167918174 -0.63044625010645 -0.34542274399174 0.030845061367716 -0.79602798564033 -0.26559012337242 0.15909650601609 0.076727113871794 -1.1229163240292 -0.88885242121586 0.4073918528085 -0.23241783742171 -1.2262321186048 0.68132656850859 -0.27224831755421 -0.55252282608096 -0.35628762164836 0.12748432963828 -1.0232015237067 -0.57093029820154 -0.35689571283382 -0.24436461507492 -1.3647028038435 -0.47182298347588 0.32881728586797 0.41441423718049 1.0652558515385 -0.19910905231076 0.34336194608178 0.63402482562202 -0.20038306888154 -1.4938077630601 -0.33019857890728 -0.87524422257953 -0.78713962912362 -0.97924022772661 0.49666394789672 0.1833636711843 0.21072047041776 -0.50206248533804 0.42970971058813 0.54122708901368 0.13413769664609 0.70492049300726 -1.8169770289499 0.098477187751111 -0.067659777636924 0.53615450371453 -0.1228133825142 -0.30049761008874 -0.12832805985792 0.16867886831831 -1.1558803283577 -0.36629729784919 -0.17354628470434 -1.2121181018581 -0.42577185195735 -1.2988913310749 0.36367228611463 0.34646419956325 0.40600396449781 -0.61720248214059 -0.048621593607797 0.38838163358835 -0.2028536229964 0.66053328970205 -0.23318692311939 0.86497467701417 -0.19214397762643 -0.19925243492038 -0.77359738950022 -0.37274620383339 -0.26602617822691 -0.55135553519606 -0.11413459524186 0.39122439313797 -0.409041631018 -0.49982020827618 0.57012149355964 -0.46518718000905 -0.51008308777361 0.14392115104908 -0.21738182596512 0.51249679189077 -4.1434957978515 -0.83135020264661 -1.1896195400225 -1.7913965883389 0.039603384991948 0.19774578058108 1.4614700943302 -0.36114044892821 -0.34913524324134 -0.81186351948978 -0.70675118300835 -0.069620075722002 -0.071752270165433 0.17079183286595 -0.062016295680532 1.0279411364468 0.86118135379914 -0.12585509983374 0.050389022145859 0.77263641284706 0.31750834317805 -0.066595760796128 0.98947073074162 -1.6519578372446 -0.28778417991689 1.3677639783404 -0.3042960012215 -0.12819891845533 0.27379552185661 0.27017523309562 -1.9500917117569 -0.15213436447106 -0.13024121455038 -0.49290112673173 1.2832329816542 -0.61834083040998 0.74441025922985 0.44454076060499 0.30309603071749 -0.52950515691209 0.33625393127153 0.1586605329596 1.3673160890841 -0.31247295935727 -0.51235983329522 -2.1774450056524 -0.082524680613882 0.83696104672862 0.40600978713907 0.031123841848231 1.0075653059992 -0.83824663518336 -1.0915873576438 -0.81750520472131 -0.049725585405125 0.86411371570911 -0.38005918124859 -0.01364414255107 0.85424268865975 -2.3372858280181 1.2301857517467 -0.8289126861369 -0.64692896352813 0.78095439629601 -0.74575429791798 2.6467703948124 0.80779310816049 -0.35844880065573 -0.14375451486026 -0.27355963224162 0.19418333839935 0.35099974331221 0.81068289458109 0.29971808464566 0.11484700908909 -0.46145542372668 -0.29173283395953 -1.5991179353109 -0.79735827629897 1.5052596137866 1.2625082534293 0.67660959988449 0.35601510588042 -0.25618072224455 1.0307867562671 -1.2630594221886 -1.0303218023957 -0.43629377094555 -0.73780692601814 -1.650772138058 -0.15474013108316 -0.40920881931626 -0.16076466132333 -0.30958002906523 -0.65390432594902 0.063610641850195 0.83370260365277 0.36737290388999 5.7054317862049 0.4814100974788 -0.3994879419739 0.088957011316657 -0.57867747939581 0.31089731391614 0.59923393984826 -0.59267849397816 -0.25774554485818 0.17105750744138 -0.11757554107332 0.09835885303142 0.29335174300895 -0.22131581995677 0.013993497718323 0.61802754048683 -0.17037619182287 -1.0892999002738 2.0405109643813 2.349379787137 -0.29107439847936 -0.10686472046125 0.50408261594449 -0.89163619842884 0.30886443434063 0.0033630478342264 -0.19292565354248 -0.56323005759984 0.0050072925283141 -0.56604647937465 0.42252869091455 0.46122040323494 0.48087160677316 0.48293006298914 -0.22843350277363 -0.29680825655428 1.9904567387443 -0.32834408781304 1.0447147063442 0.50329265236129 1.1892825505635 0.071723113195389 -0.0031044897152153 -0.26439557197671 -0.5019886646359 0.83797074867492 0.77432978076022 -0.49525758411904 -0.52539509665594 -0.050406303028787 1.2711580395902 -0.97397129260538 0.63597572745991 -0.24883152616888 0.27596779987863 1.2782885828129 -0.64953945684191 -0.28023118566562 -0.72199578262658 -0.25232217266271 -0.32715838499813 -1.0396574007646 -0.31471252105484 0.93661283655278 -1.41402854209 -1.2175721634672 -0.19027034605905 0.22043012142234 -0.79820746517195 -0.0043794542705441 -0.50057972004446 -0.46737563919896 -0.19889024804776 -0.088955832641639 0.15971688060846 1.1246010742965 -0.84436875670558 0.85892760623661 0.5200418311581 0.18056746687658 1.1224949734819 0.29443045306065 -0.27470302809935 -0.31934698297244 -0.72166570669229 0.37881079197763 0.047722858629322 -0.7769041060013 -0.23530215856952 -0.42771352939626 -0.2417022189259 0.045389098891782 -0.73147547869154 0.56097869962445 0.9851199005991 -0.65641413826667 0.069457253285066 0.22540560438087 -0.14995727044402 -0.57532557864808 -0.65436371845555 0.62850134058111 0.15129941345244 0.47542835807353 -0.41497354254664 -1.1575323901856 -0.36868899982022 -1.9955324593566 -0.17568149073504 -0.50034713720859 -0.84226662997575 0.5755274766069 -0.64343557642484 0.83194799887723 1.0610085051915 -0.58186390467764 0.6785419995315 0.19562013064406 -0.71965157088992 -0.16279127485878 1.7366514791315 -0.15431026680812 1.978110615606 0.038350233408055 0.24183633529299 0.51924034172059 -0.11627836612258 -0.79311535825263 0.37967864080473 1.1298090029212 -0.34929064160865 -0.27790645075315 0.58206126210244 -0.52856638954408 2.6600648970252 -0.14080173735842 -0.0039811991724483 0.38858454692561 -0.55401887169116 2.8330181981948 -0.51677039313998 -1.470955608815 0.68107193220792 0.19349540539923 0.49497888632112 0.61404909461702 -0.4522996609286 0.21559808291667 -0.68868067180413 -0.14145671002821 -0.20265502398544 0.43990485374855 -0.030044248752346 -0.13460439531951 -0.37622419006551 1.426276798121 0.26610665378332 -0.25099828006927 -0.41704070326082 -0.18285675764411 -0.40390106147547 -0.25386600887424 0.69099164994534 0.052477105835044 0.80844150269437 -0.24434331970482 -0.56919657939866 0.74386769377752 -0.78271225894557 -0.48229993100389 -3.7364665718165 0.24186481592261 -1.5472834971939 0.94152966858933 -3.5066172691424 -0.68015457351399 -1.1058807531367 0.62767294902415 0.035400948005248 1.0323148812672 1.5232494386545 0.3994121020714 -4.4375689387214 -1.5654327978694 -0.09849216388206 -0.021805481928143 -0.21500416873441 -0.63403227074631 2.3467571092695 -0.078899825881425 -0.4158828242106 -0.31678953173134 0.28698393323467 -0.33297286318218 -0.8153245885017 -0.92504785422259 0.81359831082108 -0.2607029996452 -0.36647916213632 -1.1202291876854 -0.58910890588432 0.76345894050242 0.50668944621608 -0.12057132294747 -1.921650309206 0.09681712614824 -0.95867849810035 1.502918298118 0.028034665327193 2.4915805484961 2.3323635226493 0.50968792274673 1.3347207311148 2.1793690278993 -0.53589147592479 -0.88441648266937 1.832300475276 -0.96224373246882 -1.1394974454766 -0.078037828461071 0.38629854737143 0.7533082753333 0.22007543654745 -1.2247011047686 -0.033394650946614 0.015428804176135 0.26207234713748 0.072164971888921 -0.59954752458294 1.4158208023717 0.98329362307161 0.56290198500539 -0.0022470906894288 0.26231398737778 -0.40251091081026 -0.69907096104044 0.71848049830338 -0.22023906895322 -0.13828427522795 0.21065333683862 0.53053097977844 0.60615155382011 0.68239052810323 -0.057556943380447 -0.37647022974195 0.30004684145959 0.49961264153427 0.56255884922388 0.46139631570266 -0.27321454565713 -0.73270294204329 -0.17983224895346 0.095355643325266 -0.20213307666525 -0.29528827968642 -0.3762671795987 -0.44605863128701 0.7438300486553 -0.11184491285512 0.75534063251202 -1.4433630925595 -1.0661262565 1.756148796339 0.084200090734231 -0.16533448170387 -0.66197753173348 -0.11036998328055 -2.3758300442985 0.1865859095804 0.47894738518991 0.6257503755964 -1.138963629224 -0.64758116861514 -0.38562848129775 -0.32547929351157 -0.79894943058402 -0.092901200200652 0.2329562164325 -0.90880883768934 -0.48797243448247 0.15097068081055 -1.7704856193725 0.20714570969714 0.10676775482899 0.082922230917402 1.0024682301582 -0.808857103015 -1.0522461487098 0.88789243462424 0.59135831375827 0.92242939184312 -0.090783789250028 0.35419805510136 -0.35647707020219 -1.7604216019076 0.31947247227223 -0.19859131962147 -0.11970769689926 -0.68987970239483 0.72107326372314 0.1353657155662 -0.37458018670033 -0.14515509032614 -0.5372110828073 -0.066550945416094 -0.71426580096015 1.0859680905343 0.18381423623175 -1.1401296754507 -0.31340760299197 0.14143027990875 0.075850433113555 0.65989754656035 -0.96987124013819 -1.0492188046769 3.3485971384301 -0.33752948810402 0.16523952231518 -1.0613828391029 0.093994580100229 -1.3540499400588 0.5766785779386 -0.33829599901688 4.0087610753336 -0.77359550709151 -1.174539583033 -0.78013842548074 -0.85891265961944 0.38143465665115 0.52950829596248 0.174927826812 0.37243318079859 -0.68093773842144 -0.07736246562798 -0.54879089247306 0.12718410118083 0.32843559575103 -0.16286993293821 1.1456576793513 -0.19135361952766 -0.60640248627944 0.16692337109234 0.020788166213556 1.1485172696089 -0.83874551550463 -1.4683976305731 -1.1905911618926 -0.40249339734846 0.22299286030055 1.4915840927304 -0.89930589745311 1.0839723330311 1.3026678317496 0.49993623024107 -0.3313537955188 -0.23025459078361 -1.004404737248 0.38646617963045 0.044874787644496 0.33657335981963 -0.31574179475343 0.3234434038612 -1.4661035308139 0.75974108411192 -0.46829950689244 0.10408358829791 -0.027534458182012 -0.04332510481324 0.16156924249298 0.20954063193285 -0.29644891533348 0.17916824585223 -0.24845984460913 0.015485029283915 -1.2031406084597 0.94420957996161 1.4080185688723 0.2365436942684 2.0625416600396 -0.17934351978974 -2.1064728027711 0.5703885018816 0.22475883057108 0.94251262549232 0.96216791691909 -0.60030732878857 2.2170978183198 0.60015237240321 0.50510702163311 0.54668551987339 -0.2913820201214 -1.2944294416187 -0.73415655320687 0.57768412111037 -0.92351364787399 0.31214207191508 0.86192831858793 1.1149231993121 -0.23337014411594 -0.58423989468929 0.29599208599058 0.42115690791559 0.2610491847324 -3.7021908450219 0.36392876681549 -1.0352338732851 0.011126350621456 0.17850814843746 0.70679673638458 -0.21885111461255 0.14426406569239 -0.81635722682398 -0.25374129834872 -0.35269408476681 0.55853632339719 -0.44431247544445 0.42365510922416 -1.0544319364533 0.35395360557258 0.81807260991558 0.72099163318296 -0.77686738870911 -0.29387666653027 1.0865900964636 0.75447822479797 -0.27206109136151 -0.12018616406994 0.8499600609732 2.7421391105712 0.4711681354631 0.033633851060752 0.62973078305339 0.042666838634897 -0.36548740824359 0.42292762885879 -0.3672056188346 0.2035649036026 -0.78223607820756 -0.015877131786855 -1.0833266264169 1.0032761090319 -1.0626820816711 -1.3407893209805 -1.1013677168647 0.74561645524196 -0.025573287266853 -0.75550270785791 -0.28657466640003 -1.309239820058 -0.98149076516199 0.18645217616762 -1.2199433968196 1.2510130054527 -1.2338906545409 -0.40623372526404 0.25239251085679 -1.1611546492778 -1.5731166838296 -0.55215260510154 3.1496667758367 0.39196507249861 0.2392582154627 -0.25244080576715 0.63170364788761 -0.48516227400948 -0.58658648958573 0.1167463764377 0.088168255738185 -0.66885744024851 0.024120869404364 -0.75900907826153 0.84143136765698 -0.0070348017342471 2.0726254470593 -1.4581210697989 0.59808137138719 1.2292656357041 0.18315453308385 -0.81578609369688 -0.56423065849861 -0.21269896033998 -1.4369454521617 2.8217445285215 0.94587137388047 0.8217370285146 -0.44493509643365 -0.50269552566095 -0.79723696238819 0.01073282948332 -0.45768522342418 0.89242834522908 -0.55888318357074 1.6765216491589 -0.46218999443756 -0.063401276878134 0.0091896070214256 -0.65301872784285 -0.81500995678486 -1.1300014169583 0.054215466164014 0.0043284013548982 2.1837794191558 -0.30299708790342 1.1585646695123 0.004903267131341 1.3063975895405 0.25967730122397 -0.31276456709701 -0.26060231696437 -0.28855911089771 0.38198707905328 1.0370478503796 -1.7458246639644 0.084786089925644 0.15325102067821 0.67646842868546 -2.1949195525178 -0.83764077567689 0.036423599500079 2.8550910571361 -0.44882412836055 -1.4649649711807 -0.8613773022633 0.10582612686031 0.46248479407702 0.47728143750135 0.4758473934387 0.58285265499114 -1.3264600526747 -0.76745671015266 0.056956055338559 -0.56487853625022 -1.3268776815721 0.61516520483207 -0.043519690269519 0.54851295693679 0.398627149776 0.34812854338968 0.14179732024959 0.22081414347484 0.15513276699711 -0.11091444290938 1.0854381539772 -0.10490896836754 0.50581740723912 -0.14867696166674 0.96037554554044 -1.60542258721 0.23377116665355 0.15736386651806 -1.1412081132434 -0.95627144474574 -0.72207999466105 -0.58396210107045 0.35598968245686 -0.54346908827536 -0.26795811697581 -0.27460943844486 -0.09542839850015 -1.423958084559 -0.16840071922817 4.1967057713494 0.14458493739994 -0.20837265950332 -0.60409080562985 -0.37934568102333 0.64687807264499 0.77359679692375 -0.2403224955827 0.43501236589321 -1.0279204649577 0.17546565668598 0.55942090782374 -0.086092381476781 0.44445489522269 -0.04513549217743 1.2206787730923 0.015882052165772 0.87290301504523 0.33150091480212 -0.7798528360306 0.93269562486149 0.96401669908855 0.59926738490006 0.87580509545541 -0.098120719262534 0.48989588381784 1.2069536927361 -2.5531953060272 -0.05171246171689 -0.039314299585593 -0.1289288043982 0.56330998072228 -1.3695608385068 1.3838308482371 -0.44342588485604 0.028826820241612 -0.33308770276131 -0.21035074333545 -0.12240987222886 -1.1863692738525 0.14389391954939 0.33169877935489 -0.8048452085074 0.36113229270505 0.27745573220101 0.057426718231578 -0.35001550669505 0.20825327938796 -2.6486838749773 -0.43723360409657 0.35825139716631 0.46595908733167 -1.3093784972952 0.23874878346256 -0.29447306536902 -1.2721648266828 3.0071946201372 -0.073889663510319 -0.10877253837019 -0.58188644039549 0.40975339227368 -0.3893687267858 0.085303539363229 0.58389242103079 0.14681304881181 -0.41104332974177 -0.16001281096852 0.67783130035683 -0.015740090520775 1.9275616191584 -0.17293369788968 -0.94087526307185 -0.62290590180883 0.99103006257441 -0.89182595769352 2.9007810330606 -0.86727051579486 -0.55299296223098 -1.8214818973738 -0.22954756674723 -1.0940911708479 -1.3482195655423 0.88180643239667 0.01423686584315 0.41617168847162 -0.60245094414123 0.23165614758994 0.55184583130813 0.27511510829846 1.7160911738405 -0.46686782256023 0.13037386138777 -0.27946003413918 -0.38792593027565 0.72807254126127 -0.055601893083471 0.11219879090393 0.52022150163954 0.0716838389241 0.88617955657661 0.30274875298827 -0.83107853491986 -0.96039353935874 0.20204924387573 0.2288863153678 -0.97148408983689 0.66221001772495 0.32466450378733 0.09248478936936 0.66788792982008 -0.063611517691056 -0.26654675659111 0.49255225313384 -0.25156858950985 0.67044340823809 0.1562455036848 -0.0046456059527775 -0.014983879486986 -0.38213301052231 0.068093900490957 0.49472802929576 -0.59365870451552 -0.28413233425826 3.0610036020359 -0.51156160478884 -0.11657529527805 -1.003335757271 -0.4891975291607 -0.62385256149366 0.2097879336609 -2.1934312185475 -1.1100965533683 0.46949036896334 -0.43099157278813 -1.2012761853899 1.8298989167786 0.1082105234567 0.31272322835898 -1.0810793372498 -0.31027835930758 -0.16622657137122 -0.090170918679101 -1.0444170788051 -1.7861740962843 0.36925816512829 0.10995408119298 0.4073167231287 1.0395981210543 -0.40118566465897 -0.49290112673173 -0.52325590098996 0.15483459896894 0.62346597384851 0.40949473052663 0.42402514973488 -0.64564442226716 -0.9878186984643 -0.32510204536899 -3.2886858578286 -0.75187256428262 0.47411682411431 0.080505078981485 0.57576807763399 0.78469414794125 -2.2805604816968 0.50674630198487 -0.78126346398508 -1.4089464206559 0.023996966554566 -1.5050622843742 -0.42161588053537 -1.2162056735753 -1.266245276079 -0.61963404231997 -0.78360622292769 1.7117554893651 -1.4051448253097 -0.47219516601123 0.10052142863316 -0.57938032114846 1.229196202432 -0.64199246409375 -0.052977596271034 1.9255211007689 -0.20434338011197 -0.52957135701609 1.9358868454297 0.20540852095863 0.57758374489986 -1.6705163714899 2.0699611607373 -0.85273549731536 -0.9796659974439 1.275931231409 -0.96577196247619 1.9891306183884 0.036832494283834 0.6209052419775 -0.45864732314465 0.48998598480737 0.45588993438094 -0.066226730901939 0.78408062023727 0.62518254826421 -0.20152368524011 0.90395146746186 -1.9656683492531 0.20937151804622 -0.74944786428368 -0.3699612014646 1.4579804467377 0.44265935920208 0.92593931524112 0.2647522427852 -0.27347489636242 0.2280311199062 -0.49342313231742 -0.97818053293855 0.10334853239175 -0.11668753077733 -1.8047770349746 0.33354017289692 -1.0728640077471 -0.015740090520775 0.11123845345566 0.030745214330424 0.78046290122616 1.0908926817724 0.35763699657801 0.54323516496005 0.74182711395054 0.096484422983038 -0.0349154855993 -0.78162599569942 2.0279740146487 -0.26405317030809 -0.22607063241774 0.157538404499 -0.40484347871087 -0.69130195513897 0.8037627006247 0.47467645211862 -0.12894684696786 0.45669248727859 -0.52328510018043 -0.1821674314628 -0.25862977958295 0.35822179627691 0.19796924617057 -0.51456148565547 0.63685175182934 1.4696787046233 0.78193579481957 -2.6126021510874 0.057875878794823 0.065362848426285 1.6309183662967 0.35610813070229 1.3708634197372 0.7934841951568 -1.125479895629 0.84477945536749 -0.78264630893892 0.17418021274397 -0.13794703587549 2.288800227014 1.2437286238647 0.80671699296342 -1.5369317039342 0.082772947713929 -0.41991938969463 0.88075891459584 1.494611764859 -1.1429004128369 -0.031262645000122 -0.97865409259761 1.2511433034952 -0.52001760259346 -1.4287833091091 0.3593132443161 2.6035046786322 -0.2048075635324 -0.93824694070633 -0.53291535291455 -0.052325385290109 -0.70119297244471 0.62545443024375 0.58709120300566 -0.89755731111409 0.6048947361714 0.39577200829567 -0.088309885406956 0.43343205610375 0.26991824129661 0.76638114853393 -0.98976083788412 0.40557784391718 -0.77041263229483 -0.05269840701431 0.73352868109059 -1.2475247085189 -1.0262565917276 0.41874410670502 0.40440555838635 0.69068398956213 -1.2651454947218 -0.23778265373338 -0.086939770827056 0.14118717542647 0.83997589511467 -0.045293741615226 -0.4302732047052 0.64698274254962 -0.20087832199016 0.97715049659684 0.32722475825677 -0.48782129324821 0.78288217265522 -1.650705188168 0.36469643419762 -0.15764577536187 -1.6696896021119 2.1903405096975 -0.46099366675701 -1.4189040021632 -0.052652157177077 0.28736823154887 0.74418361243308 0.9418572171203 1.0842867279881 0.22051219183348 1.4385514151563 -0.030518095131297 -0.060404935609271 0.99856000339407 1.3734583444686 0.499351248516 -0.136329547829 -0.95790896780328 -0.91040898129828 0.54022419249616 -0.64250404959231 0.38580705459916 -0.29805749366048 0.84569201584013 0.88603408584819 -1.1654624704324 0.045891337638325 -0.027195478042423 -0.41582508180324 -0.028418956767929 0.69313361289401 0.22498942437839 0.21735746767962 -0.001942246728825 0.31494794548011 -0.0024950509295289 -0.3991206123017 -0.12488375942738 1.208365400874 -1.8546488236582 -0.21770217129329 1.2213218156249 0.65495216028759 0.57446189338275 0.52789037551099 -0.29706971699333 1.373482794753 2.6301567711737 -0.40500295517716 2.6645769794252 0.50352696398894 -0.52816226766696 -0.085730889741626 0.26320096486773 0.32797667967151 -0.92330819824698 0.53233592419967 -1.0051704494294 0.76736605106458 0.069827504461356 -1.3901268115355 1.2913441793595 -0.6363701962629 0.22622819752495 2.6481583078088 -0.67898985255093 -0.15012671635793 -0.33317595511374 -0.23313584091967 -0.5597779436252 -0.49800691649495 -0.49055233536901 0.4998141174219 0.14962787471957 -0.093222520700832 -0.72993494883722 0.21181148549953 1.1807754930702 2.6230614590691 0.31674459186746 0.27069501009404 -0.26414288239526 0.684804696166 0.52122984357602 -0.07935275162348 -0.39545155116795 0.36780281953239 0.062829462644227 0.31293682762356 -0.040566641947032 -0.34666492143985 0.29873064060052 0.031636514013523 0.29200166081108 -0.11568167708516 0.37912197058615 -0.19904577448747 2.1478179011785 -0.032950382106654 -0.84818176828523 0.96654962704238 0.62242996146586 -0.19417511394482 -1.1403214896293 -0.85009362386719 0.33239816376198 -0.53572678939327 0.37181734824007 0.98229256126646 -0.74483800594508 -0.18896650789448 -0.4992147841101 -0.32326593634183 0.10075394167059 0.099312985147076 -0.024062767738468 0.62447137249827 1.3766129252404 -0.17724086677361 -0.43807916937455 0.96062518883563 -0.23750572103306 -0.60920391761212 0.50353078639856 -0.050063546340544 -0.5380021405092 -2.5782590014302 0.66279398881751 -0.26642259740409 -0.0084894886628213 0.73092702021006 -0.21694702887681 0.49043295642191 0.76994005120777 0.6739392746528 0.88821022994915 -0.11518557713682 0.2539171972479 -0.61014892818056 0.82132084466521 -0.44073349391469 0.18875461684884 0.074958987759174 -0.37194175046346 -0.63053201285751 -0.036726669950531 0.77328264027771 0.42568784362903 -0.15757519226483 0.23010881041828 1.0061369724063 -0.15995792206993 0.83009375433876 1.4166549695311 0.52451451156169 0.35860387468886 0.032548712696282 -3.7728804146109 0.010095899016075 -0.013283100265347 0.063125546859625 0.84461047798585 2.4442179699936 -0.11467708357376 -0.24866919525068 0.33354561100889 0.75670709054152 -0.19298426322547 1.0469877309183 0.15210627744471 -0.037133529836892 0.70948829292604 -1.526733097346 0.9198184422444 -0.53070072012156 -0.32173060520239 0.27966684931606 -0.25795119737403 -0.81967636213552 -0.26711516505773 0.057614970925747 0.48219050989966 -1.0099605947942 -0.44200147414459 0.34824906333454 -0.29154154352965 -1.0402303374211 -0.21346476453294 -0.22550678855373 0.37039331603752 1.6598116782535 -0.17338208172671 -0.46053001794639 -0.81526041114881 -0.16428776811032 0.86769712981347 -0.17179213194281 -0.69695936122114 -0.14665685245721 1.1806687322508 -0.38345254708592 0.089805205454151 -0.1245892630226 0.16878845482782 -0.35427310227123 -0.25539928704447 0.50326659388751 -0.10516091365745 0.14923452645648 -0.9874785859039 0.13223591053123 -0.27641168318649 -0.55396029090692 1.524134694357 -0.22612222740728 0.20999009768094 -1.8606519332814 0.98337275790912 -0.53994893947382 0.470539357518 0.43309341431721 0.53974063949157 0.1679528220431 -0.040969414875252 0.56776481302767 0.36152633084722 -0.094291415301164 -0.77628517857234 0.56492622737576 0.7967076038055 -0.59090241087949 -0.11471086375011 0.25090319026037 -0.65965625630156 -1.5399001788578 -0.72324174730736 0.45703760849904 -0.77733534069804 0.034473880365372 1.0728494549124 0.272136753996 0.87133575220737 -0.26460167946125 0.58874528932998 0.58540801051575 0.56477110436503 -0.033007075768608 0.17257557558733 -0.62959498464424 0.5579295107909 -0.38055407222085 -0.51090754067818 -0.57067351033024 -1.1614402299481 1.2217862970807 -0.58245623574964 0.71538040874728 0.43404862769265 1.8832811789903 -0.46269502925132 -0.081369176157645 0.1626299635429 -0.59175849168913 -1.2263634519659 3.4484937546607 0.14403194927236 -0.6941928443093 1.8586217002551 -0.39770806611954 -1.2952338489381 0.016379635225905 0.27697653083271 0.25758960909858 0.3491138306179 0.048738626698737 -0.72075817881423 0.51607702538472 -0.71143466416819 0.41064902343955 -0.61078728066979 -0.91093353174183 0.66357975990162 -1.1774848419626 -0.12888362852204 0.40620755016285 0.76985873454848 0.50368101202565 -0.49139267506195 0.2803640425106 -0.68773503211438 -0.7875119573586 0.07198015919361 -0.87654204240785 -0.75077545713202 0.11230519138405 -0.14997390779016 0.73789566204987 0.51896335918461 -0.57978988680384 -1.2594343014138 0.2745680981011 0.043573635976094 -0.3504173119499 -0.79858714127466 -0.60383422110041 -0.41466378614476 0.72602648864689 -0.66756172163501 0.025277300795193 0.42139347477132 -0.056562236254442 -0.24577455051964 0.54247874619279 -0.35913357739926 0.24518308005691 0.099410385775488 1.3686124356241 -0.029066059688161 -0.35657180302512 -0.010445064931707 -0.052732480129822 0.67199872943065 -0.28229911977285 -0.13055711716704 -0.59350725203257 0.90722691804582 0.17185155431124 -0.29797050801054 -0.19788691403568 -0.63242682733691 -0.39416948573879 0.77389181146722 -0.31932372205985 -1.7831438612793 -0.63979857666364 -1.5627093767002 0.3285040293133 0.33661068699384 -0.75360617830016 -1.4948113608896 -0.39576052812235 0.30276825401499 -0.62202136453088 0.16499204246685 0.069433624523518 0.75690358309297 -0.74992520019392 0.75883532332476 0.78708692471957 -1.9572904462879 -0.24220807588065 -0.4849894982926 -0.62541655479164 0.033955498824019 -0.72400617029658 -0.2132828247986 0.11311039473036 -0.74075347763288 0.069542561959141 7.1084801643933 -0.062153217977336 -1.0365978660741 -0.56497512932913 0.44874988427865 -0.078689815202668 0.030813413774558 -0.71207521970465 0.28161944058408 0.014678484623713 0.10753023477672 0.080924497157365 -1.2887358424206 -0.058691237486733 0.42236505838862 -0.28073779381495 -0.66034613953712 -0.3527547121709 0.67659415540972 0.27565630528044 0.21330335499863 -0.33032149993417 0.27821111841272 0.11541139656888 -0.63981629167713 -1.7549304289418 -0.22086604360797 -0.70419417923217 0.12845674858791 -0.43365830089334 -0.25515057152381 0.4933191829233 -1.5494926633332 -0.55989279976858 -0.049286084563917 -0.074206687988332 0.73146714621263 -0.21208234521055 -1.7998829717541 0.56257993270031 0.4031435102738 0.35723519773281 -0.36856430543849 1.3951774973958 0.24724967417387 -0.53491496547267 0.070380859058431 0.36887798693523 -0.92281043100632 -2.2548294785522 0.35048430899767 -0.99879835604822 -0.33603330039795 -0.65885191327021 0.287823156042 0.55169361932482 -1.2549826395903 2.221786629434 -1.6677266051289 -0.31387000937791 -1.3766451357616 0.79698475651812 0.32223351210062 0.63917532581491 0.1700030763755 0.30725601208733 -0.4418779296067 1.0380670471327 -0.17820019426332 -0.10763966310119 0.54857790481664 0.738962903265 0.12869208860514 -0.34412604597069 -0.18017212843248 -1.831456766391 0.090564250944063 -1.5244129596575 -0.26825961857591 1.1714820798554 -0.96926851923611 1.5041507251767 -1.1806753084754 -0.089480853749187 0.38373459371193 -1.3722874090715 0.90501505192817 0.15080728259392 -0.33669983511252 0.19441336257048 0.46738033640113 0.38546713553758 0.3252378509176 -0.53163036818815 -0.3106301003784 -0.3174740517488 -0.39308048274918 0.64797953577497 0.033557646283998 0.29318576080975 0.41105060925374 -0.32846651723689 -0.57265538117946 0.31424812098777 -0.24059749507505 -1.9466669676078 0.098002514362612 -1.1955665095909 -0.001182001004425 0.9675176704817 -0.20518988601331 0.080609754667827 0.069558827840066 -0.59727557763526 -0.090796646918094 -0.0086592456666948 -0.9476006298533 0.099569912467407 -0.73114068096171 -0.265259171669 -0.31686395673436 -0.26293544770234 -0.020914333338414 0.5196352295289 0.49763724904356 -0.31746239655956 -0.92940564641097 2.645137637724 -0.52120185645945 -0.76462053206138 -0.49980260953208 0.54314770049178 -0.07586603938785 -0.46032680065308 1.9521178656086 -0.31901550016131 -0.52306395197151 -0.91393600866306 -0.031748326461594 -0.71301856407135 0.44372558011684 -0.29514924240089 -0.23182027794662 -0.25582175198771 -0.72113129096978 -0.055097784031241 -1.3162063462095 -0.79925399202731 -0.69195617073082 0.028877311069372 0.36398763095705 0.86388645154805 1.001172079675 0.37175192949663 0.43173124850254 -0.80420655300675 0.60290216059263 0.14618708308384 -0.33015848314914 -0.18177482445609 -1.6833440419234 -0.095078315377323 -0.19131223087262 0.50597965119618 -0.97522970361251 -1.8008913369577 0.43761743371351 0.24743713517512 0.16288213832846 0.30463318681839 0.54401523687559 0.64325692922991 -0.20803434677813 -0.045987869350545 0.022694710753765 0.38898879693524 -0.004536785323008 0.15632429475548 -1.2495864043997 0.37863894052194 -0.60643854944042 -0.39799853585463 0.57369939080686 -0.041536490060162 -0.28066393151881 -1.0457368308365 -1.0734501129861 2.0412317301562 -0.53955799098461 -0.077336316113712 0.23018102502799 -0.36076497698051 0.31030694386362 0.25343191642873 0.33165974970151 -0.038079755385224 0.93272251094656 -0.74515488650479 -2.2178286464102 -0.0072741591253563 -0.91271006766898 0.42872189097023 -0.52774338292243 -0.13126727608794 0.024972486044366 0.96133316326692 -0.56371728255669 0.53613970310679 0.27545079186411 -0.7106806719071 -0.9513687280898 0.53608594977249 -0.12837892893093 2.3256995642703 -0.49017715622367 -0.39059759724278 -0.13606820740692 0.92897916820112 -0.37355225853548 -0.55880458316867 0.58243559939557 0.20369719985313 -0.26403691667167 -0.41470117092488 -0.28817631415005 -0.62933049780985 -0.85528422813055 -1.1527191483031 -6.9038498862457 0.47710566919437 0.05239555233422 -0.18101055035109 0.3890840678909 2.7096092595805 0.24817436907596 -0.49998084639033 -2.274006253593 0.47096293882217 -0.029940381406947 -0.60765306419652 2.733894582379 0.50787628921456 0.2363965600813 -1.4413512002815 1.3067275764264 -0.049175474434293 0.1930752594518 1.899576405189 -0.48089095128449 0.53533683756709 0.57385583026783 -0.44944323445477 -0.90436945133933 -0.55568497607639 -0.57628071404564 -0.5985596916314 3.3825825354803 1.4379742323461 0.77536475973672 0.10071719626515 0.9771863274956 0.056002013207034 -0.32706871569583 0.26351827550373 0.34645362246056 -2.6075546468395 0.50029755485861 0.29782849592492 0.46583933486364 0.51330231997029 -0.35351871959761 -0.21032022837096 -1.2728850563962 0.18185319142027 0.026653904771259 0.34793223828281 0.25943562873455 -0.75638947065453 -0.31262581342544 -1.5528421600322 0.35519763366215 0.78614347506447 -0.019021088263613 -1.3521972780297 -1.3324739740037 0.50436270748416 -1.1742161170878 0.62855672392752 0.56939290327112 0.54416223052055 0.31640010081992 -0.29214106495213 -0.19873435573426 -0.17545041737713 1.3013696378468 -0.37836357398077 -0.35723285064429 -0.53029370205477 -0.16076997199818 -1.2290777318345 0.23957257303778 0.5689905212715 -0.21216235215557 0.33092194071568 -0.27360605434472 -0.59690695655426 7.6735354615186 0.60220384813265 1.2065073281526 1.2331696159589 -0.89685546061216 1.602291876358 -0.079577206183069 -0.95584010760067 -0.32339979914458 -0.73697537193206 -1.9985272450261 -0.82732659228507 -0.57286230463722 -0.36529655975746 -0.25981638193388 -0.1540724463952 -0.68164218693775 0.31975328656923 0.45669517240884 -0.10452757406012 1.0737163388594 0.45337706508073 -0.21982553750956 0.98684286522242 0.69924481054281 1.1583941254373 0.019535464393673 5.5824274709266 -0.65535749554019 0.37253530273634 0.5995881659159 -0.61460535614198 -2.4942416117015 -0.021882634806826 1.9022299275336 -0.65644192402529 1.9365905257433 -0.27302563502443 1.6493229099072 -0.55534747630406 -0.92273538914272 -0.36193272162717 -0.41104110558317 0.64336007403414 -0.28132490981165 -0.75751271353468 -0.42326279100564 -1.0425158669241 1.1532759458489 -0.65572472493272 -0.62888198227927 0.07061962936794 -0.15189713011084 -0.016407938686889 0.086284546363361 -0.35253057169643 0.37796101694643 -0.511432474196 0.82534238972128 -0.43585527979858 0.57844595839055 0.62597107396869 0.42613433583602 1.6940596524533 0.38590943731289 -0.18443767306994 -1.0575359094725 0.13794934251275 0.7754419361914 -0.44785067012472 -0.57326103620013 -0.454554025098 -0.86621694900487 0.20933509901355 -0.26308861794108 -0.98254627079088 -0.18297179666476 -0.69123257071753 0.39634022170949 1.5172160684114 -0.90194614406811 0.100819979137 0.025335628690172 0.41439696354543 -0.88131432873034 0.2659815020539 -0.39710243873539 1.2763909699986 0.70364748876764 -0.33628290344365 -0.0524825973729 -1.2138701398235 0.39627892540621 0.58982530361616 -0.45442660434813 0.70705984619899 0.58313391716282 -0.97424101042652 -0.2450567594526 -0.44648980718736 -0.21846934376086 -0.61535666648194 -0.60278235468859 -0.45417804804347 -0.47933119468041 0.76374481318227 0.43878079067317 -1.0732666276739 -0.79665349777953 -0.51862436624264 1.0167317944579 0.15252443615386 0.81677054843616 0.45351850072399 -1.1413347326792 -0.56048365663388 -0.16014779292191 0.78382912320675 1.3819866001467 -0.65994513382046 0.94881131759442 -0.24777624043003 0.34527797346283 0.088032603922132 0.1031524724457 1.1547249211609 1.612785757745 0.15954701658749 0.49396020751666 -0.92836228331136 -0.95799796875341 -0.88480332130161 -2.0406796662289 -0.26257183128733 0.97048257145454 -0.11895351372491 -1.7164146593094 -0.90407476274359 0.17606616360762 -0.17547385160215 0.67114883309508 -0.67794570638226 -0.80909475833665 -0.74387942713922 -0.12783774999264 0.21202362284546 0.61553804332635 1.246908464586 0.047481823632779 -0.89166691990694 -0.29326946638625 -0.16776620465851 0.72498914574194 0.25511336047176 0.89083632018597 -0.02480750047564 0.013116331961671 0.21890295270594 0.010578276441726 -0.0524650160157 -0.93766772024488 0.41303943570271 0.83868622273507 0.57193903257604 0.54792837001396 -0.13776238704196 0.8028160815677 -0.77533397232305 0.21661639693119 0.34203742876233 -0.36634867390492 0.56646048241185 0.94694010992845 0.12092137547787 -0.20311412003335 0.45416879745022 0.9687365667409 1.90637416075 -1.9591557497846 0.39601959248862 -0.1641649990488 0.17231203340907 0.34506643035393 1.004958346667 0.0057600446807408 0.94822269947966 0.070778796047993 -1.6509831846252 0.53036592446114 0.14431037656067 -0.37198536089493 -0.92440685936378 -0.72139875115314 -0.4680962966773 -0.37937052353747 -0.86948760248393 -1.1273586328428 0.022936252954805 0.3249938224745 0.68513886069189 -0.95722314953134 0.32574328430629 0.78898898298514 -0.2991682524716 0.19932727705272 0.6180275359656 -0.096001194326024 -0.97835326301231 0.90304915928902 -0.24691695040353 1.0980697184884 -1.0176067598341 -0.0092361581697507 0.38694271400406 0.75534385656 -0.32480812898889 0.3938622585982 -0.857182812849 0.043620484872756 -0.0079149720113431 -0.05384278177389 0.033932423428662 -0.25753640514436 -0.57595690547965 0.37795784917784 1.1970757018107 -0.16945854677308 -9.5293549849607 2.406333478776 0.91739390179325 2.6351374725457 -0.74395154950595 0.26583496107161 -0.78047281503162 0.78297386900104 0.45663294480298 0.55163161251059 0.4037346984336 -0.069677365558104 0.086389913696501 0.069617923034443 -0.94996095396933 -0.25437561690748 0.38408500938233 -1.0580202820901 0.48054760153181 -0.056992809847455 1.6852644053839 0.39072589199866 -0.56120882194666 0.28025972887869 -1.1937098182552 0.57365404516802 -1.3197963854446 0.091815981202785 0.14291538534257 -1.1451864219645 -1.1387383699809 -2.3876100946321 1.2439765358251 -0.16966266265265 -0.2860825122695 0.31792303965682 0.089491151696558 -0.085270753166637 -1.4346078641568 -0.83329660268441 0.45851889013032 0.27603730209179 1.3419967561181 -0.1410418824422 -0.79397881241082 0.33730412592244 -0.97038249584975 -0.18274184562922 1.3755616132171 -1.6947140416056 -0.57160035614191 0.97555215390891 -0.1976312999735 -1.3155916566663 -0.50334368432546 0.77873231522833 0.27984969650838 0.96172923198787 -0.95123302945401 -2.0873743232163 0.72428040313945 0.50573402538453 -0.73256666962417 -0.060034293746702 -0.30745634682229 -1.9081836123341 -0.69342253715466 -0.19874296224674 1.1533243254604 0.097110322985704 1.1492874490977 0.23230647319457 -0.51978580026109 -0.025936079546183 0.44887482670768 2.2168495886659 0.090321410655541 0.3427826352148 0.67009530203939 0.59508938733312 0.20054062362501 -0.44937169560396 0.92198586242581 -0.14934049041501 -0.71193113409497 -0.30812558189219 -0.5665114605574 -0.53770196559136 3.2693938762951 1.0314884806727 -0.68012634332553 2.846637447561 0.30412309400587 0.61154185255844 0.18460312803378 -0.37918554340911 -0.27442617048042 -0.56058309346458 -0.51462002095739 0.35663715852676 -0.71529827062622 -0.009259961847599 -0.23062083615636 -0.96197511570136 -0.64046658680778 -0.43616086925027 1.0664472045304 -0.39535649913302 -1.5330125669089 0.06651720128987 -0.2413414687752 0.88155197876505 1.691356243553 0.66064603698225 1.278532268808 0.53030762476218 0.21221262309473 0.54545523202558 0.044589605839658 1.4599186259182 -0.24812714166199 0.44965993592483 -0.22864690528343 6.2857669053545 -0.64619581984143 0.61147143193405 -0.52857269764926 1.0600530611487 -0.13520136930037 -0.42435400663857 -0.10745491035575 -0.46045244662293 -0.30352599310909 1.2133900500871 0.042988512553056 -0.27853308853248 -1.9080677121661 -2.4032614411241 0.36560355782829 0.28062365571043 -0.16565088280542 0.37181734824007 0.97996382298231 -0.048800861353471 -0.22968612602268 0.75991627726027 -1.5656190472104 0.85945904127056 -0.083656932201829 0.1521363643708 0.14946150003907 0.6156307019031 0.45247984050983 0.45061852623998 -0.48155952905707 0.38158244867486 -0.39584447726067 -0.35588641388641 -0.05738840980929 0.51366780491542 -0.18731846059891 -1.0554486409128 -0.035073680580899 0.27968701372684 -1.7633606863683 0.39084292221466 -0.34331570124574 0.86522326882741 -1.0838434384859 -0.18177026136379 -0.86408879614636 -0.70902933325298 -1.4316347279749 -0.5773704284118 -0.31272016876784 -0.89010023896422 0.30681286227552 -0.063032118600273 -0.091364228936068 0.36897683816697 2.5712464259707 -0.08430116993269 0.032720658713892 -0.29606896480699 -0.88336614440759 0.54533531470265 2.4245040734177 -0.4739070517448 -0.42793427925242 0.044210922518493 -0.70653746839797 0.039579822788896 0.072683757520938 0.086439291259445 -0.77917515218056 0.27489202490492 0.28939290551926 -1.7676006631795 0.052297926719565 0.1150052959369 -0.10617419249129 1.2694292125505 0.10576032398224 0.074242147318056 -0.38203826897939 3.4467861135419 0.68855757703228 -0.91526986749107 0.27398033753937 0.70431415397137 -1.2923767022034 -0.31372879613377 -0.52454446876766 -0.10236051652774 1.0042609958895 0.37252723177824 -0.80820468346879 3.9280302752142 -0.45687846260976 -0.22197005229719 0.43779255970095 -0.21290152832474 -0.11172118785932 0.15037845683556 -0.097021401058591 1.7366289379433 0.22891358149501 -2.0749919216887 -0.15749949955166 1.0355727808748 -0.26098768276251 -1.4304825775971 -0.31984771637089 0.12284818414022 0.31650986290356 -0.60515796659995 1.0587534738071 -0.4508931742666 0.683544907252 0.13877788901883 -1.1004463831595 -0.42044705140516 -5.3263796612125 -0.40085336266655 -1.2564411702617 -0.73941063778255 -0.37028207673073 0.55940311032565 0.72976210949254 0.43245426057662 -2.5691466641336 0.61042695987306 -0.28470350512979 -0.13132909774766 0.15874604121483 0.5322854102784 -0.31478382430408 0.40080677041154 1.0047321044684 0.73064679205445 0.22292303204778 -1.9572544425294 0.71380324195447 -0.51315488069548 1.3937193526616 0.29608070087024 0.12348921112002 0.38540075227498 -4.1536783427682 3.2120733700632 -0.92953915717375 0.57330287889561 0.11814190414021 0.056713638879024 0.53944411139637 -0.73123689208935 -0.18632986712631 -0.44995161653144 0.087251436830068 0.9441639402784 0.10116436984394 0.41326119586957 -0.22758034218029 0.82963935316459 0.11688411898694 -1.4507962843821 0.39992368527439 -0.089486119484151 0.54155283997184 -0.27216567966148 -0.24416951710781 1.4502135877887 1.0171825502433 0.66911961028559 -0.04696548739597 0.48782265552792 0.81041780033265 0.52385901932253 -0.015157810993582 0.96484717412508 -0.79262471131869 0.18553693180374 0.22361954021032 1.3804751387026 0.76344813093417 0.025770942454903 -0.38425512960648 -0.45079563312444 -0.2816687286331 0.039283947280156 0.45697855438072 1.604216913574 0.88846183537662 -0.2678253221924 -0.1282835004746 0.36289896297287 0.89841478101745 0.70187896878447 0.15771811516075 0.15683669810098 0.2522603702199 -0.535118976039 -0.56262557148625 0.033142873423582 -0.79825366348654 0.34917516988309 -0.35217072880021 0.14387841758358 -1.0767927670696 0.47612719988053 -0.47250344454434 0.048106093460426 0.84371422578209 -0.52432989136756 -0.39595304928111 0.019904138105439 -0.7205879608557 -0.18706573070294 -0.66340001670413 -0.086656393323948 0.7288488179572 0.39410453007584 0.1785361747801 -0.059948122530249 0.63601694116898 1.27699311536 -0.40692909920338 0.67500537858024 0.39606640277966 0.48828592142416 0.22785237266924 0.038669850787276 -0.24893838106346 0.39881771936219 -0.16739334546237 0.57816033390567 -0.058045004393958 -1.2565531407691 -0.62729380600454 0.88588364342262 -0.14025115861481 -0.41722879848798 -0.38724668327691 -0.49107013796922 -0.9907971726088 -0.37077692065994 0.61619074167257 0.44271036419275 1.6532883812544 3.6177090580396 -0.32334189375735 -0.72692154533758 0.26451396493667 -0.38457193029456 -0.75550117680468 0.29281642828988 0.30395516399923 -0.32313217303204 -0.06415570420397 -0.47196394903203 -0.30147051418326 -1.0601031513137 -0.081028714719206 -0.93543061131883 -1.1245721776543 0.38192488338458 -0.068674481045606 -0.30847479919036 -0.47114701399534 -0.2950165571501 0.3047296372402 -1.0686969475553 0.80657643922524 0.53905329064821 1.5077454097558 -0.375554827294 -0.30579942538309 -0.45533356310705 2.126837304946 0.63446312112704 0.058459586310514 -1.5901924646709 1.2716591046989 -1.0343498571562 0.093502204474761 -0.020830032815962 -3.6152705498768 -0.47536982765924 0.050607543456633 -0.13573990839645 -1.1909971845769 0.44141848549798 0.12225282788064 -0.4009751467096 -0.74987971387659 -1.627922352317 -1.1629490806967 -0.45806120351902 0.32367437033843 -0.5594608907685 -1.3989365927028 -0.89753633106848 -0.41466478764628 0.48814629499498 -1.0301266772272 0.26218434672267 0.54300833201608 -0.14573447340027 0.01042341518387 -0.77388615127253 -0.87033514443223 0.20547943516995 -0.26117760601704 -1.1532524580432 -0.26954103824267 -0.066272867747908 -0.40522173347163 1.9108858874476 2.8024037497158 0.48682311843309 0.40106212017469 -0.40175385779598 -1.3891181243311 -0.080129171587933 0.54672649817448 -0.54838280345298 0.19700133940792 1.3860385864402 -0.45195944569794 0.1250688091551 1.1903457394489 -0.11721164114425 0.078524012106404 0.30315653769163 0.55275776426186 -0.1455037988038 -0.6311895575768 0.23529320859787 -1.1571976531325 -0.50866166131553 0.15291530188961 0.088255944608595 0.010610858405956 -1.1832373827671 -0.53981576301094 0.057360771013673 0.19661766552119 0.5333360957844 0.42707600404144 -0.25554622902796 0.090614375853916 -1.209036695016 -0.18095583455675 -0.98351081920755 0.84205951612998 1.2392365520893 0.38120713546083 -0.38830725531597 -0.25380914949692 0.80970950178127 0.24523568319499 -1.2937493102915 -0.79028675794177 0.48040607418143 1.6626407021097 -0.36153668992085 1.5845956534154 1.2476584814123 -0.41566197010838 -0.0069145648456682 0.62261921552595 -0.12935914591777 0.43639408022485 1.0583146465973 1.0050851639204 -0.032225485913714 0.63437297872103 -0.77185580695986 -1.5139734950904 0.15419673804416 0.70441736252768 -0.40151629292953 0.30772276226887 -1.3150494981714 0.28337270174833 -0.17697072580168 0.81492127832256 0.34360026246635 2.3826691971427 0.18351979819299 -0.6984300687523 0.19013280420133 0.67490194378699 -0.75190507581277 0.54645854255717 -0.0015378766206685 0.93997847458787 0.01557794461699 -0.64768978710625 -0.12037724146381 -0.12019301492459 -0.45028068193326 -0.026697599816326 0.047493139648552 0.15917587210692 1.5453599931585 0.42131859870561 0.52132850304132 0.82877625161176 -0.39779304997266 1.4400172662805 -0.13234473993175 1.107567483964 1.035445683879 0.17727908146 -0.87912685352181 0.93683819027512 -0.30905877193063 0.52187532287656 0.67133069827641 0.16303418884165 -0.72963692885904 0.7738828880029 0.63564986631976 -0.65389266689483 0.14973146345506 0.53235831657553 -2.493943908558 -0.063599065119461 -0.8727396962162 0.094038956623414 -1.073469535132 0.80117172988987 -0.76436272390348 0.64901294927574 0.0046943384185786 0.3404889193778 -0.0865183977746 0.15934465953964 0.22056254518341 0.03903244713196 1.9621702943538 -0.57729983279451 1.3915253270719 -0.5203932453037 -0.2817402354794 0.21638492079902 -0.18494159499338 0.17983109929222 0.76479476061187 0.22957064408681 2.1992491744738 -0.2792594064696 0.71641865522734 -0.13706434006297 1.862183510762 0.3362814746112 -0.01776378852474 1.9554218296054 0.95401726677049 -0.17738617609755 -1.6613669795561 1.3780662691377 0.72115458142365 1.6969126909783 -0.82558434803171 -0.058916911954435 -1.4633635583857 -0.27168490042544 -0.41358485638025 0.53151000028187 0.51879547960401 0.48543885772483 -1.4581592281009 -0.29683842677306 0.62361971131586 -0.51813220451346 0.10875828483363 -0.20670231519853 -0.05207846145215 -0.10883630004424 -0.35813011510233 0.55789420091663 -0.065405723196291 1.4021072668771 0.74722931490313 -0.12476255104288 0.80723751520029 -2.452232551174 -1.0340022834826 0.15646895747821 0.22630187403251 0.049206417581152 -0.80571327286005 -0.82763559681507 0.45257774838097 0.35631677018701 -0.67797196442683 0.74069678642316 -0.34831500564836 -2.9251268060492 0.71419971534165 0.30828492310711 -0.11895351372491 -0.15919263534436 -0.068783059120998 1.3671462237986 -0.34209363266117 3.532599506062 -0.65361767509313 -1.3037316401227 -0.075516410146271 -0.49614833599244 -0.96930274290904 -0.68815103407809 -0.057658626742471 0.59389708039002 0.21941100728322 -0.55585533492574 -1.4165511151194 0.52699053728258 -0.33883223301753 -1.6325480930435 -0.25173019124655 0.95428201288711 -1.6135634672459 1.0393053685206 1.1677577192012 -0.73554631992765 -0.087412941348958 -0.61589429447522 0.99528344236911 -0.41946814384443 0.10109352110398 -0.53433857352504 -1.0439856732795 0.04588801886311 -0.61023003353264 -0.43958860081876 0.14385620014721 2.5439659955647 0.41968522550092 0.97406575716606 -0.091494356140668 -0.99146730164755 -0.54265373504557 -1.1498228624134 0.101274493348 -0.10297594340383 0.20398849804405 -0.093620162436549 -0.48382261572708 0.74905455191755 0.14025280404514 -0.73653555838361 1.0675933623789 1.0860162088263 -0.9974913113619 -0.27441987971789 0.68781195390283 0.31898182868916 -0.33739417225084 -0.012375808002109 -0.16158570971894 -1.3122475208845 -0.020592512362438 0.28668098261971 0.20613272922646 -0.54405928034549 -3.3624357060416 0.060120501028307 -0.34497450030412 -0.72803692308611 -0.5214613088676 0.0013405671363895 0.33108023940853 1.1613020154136 -2.1028264922319 0.64649795124385 -0.41582344754608 0.92262094511736 0.5575626389909 1.0882213129448 0.31918404458059 0.3636974178638 2.2243420103693 0.19599832981662 -0.024493982041424 0.026135200126643 0.75045914107807 0.13163843017468 1.0389620990016 -0.082109547578216 -0.12933921124484 -0.21468961536772 2.508828914059 -0.42115764380145 -0.60149547392243 0.10114392345729 -0.93611149305761 -0.34908359891485 0.14178247675236 -0.53898839061485 1.7654409439484 -0.012204346602127 0.88847592787846 1.2468863702652 0.21838673868996 -0.72140533365531 -0.37771879584926 0.046815685761698 0.41796642285572 -0.63816458663088 1.3951824677154 0.37748874977178 0.15244441936535 0.9820873771617 0.035704366510155 0.51975153462126 -0.037909629519143 -0.5117044790865 -0.86701194577235 0.75797424699544 -0.071237948826948 0.37761056847673 0.29129801508131 0.86652431279831 0.51175996274608 -0.2405422549492 -0.069653680508264 -0.89333803526419 0.087536181538127 -3.6437412807664 1.1973265130276 -2.5642519941603 0.70879107647156 -0.90659665801597 -0.28138171293356 0.95673394855945 0.68727723408245 -0.80900547723155 0.33478763777156 0.65280797226975 0.99250511518489 0.20813518668395 0.23962850097592 -0.29344835836878 0.15891150222511 -0.19072565146151 -0.75914864638891 0.061580727752165 0.45198076327961 -0.30135301095535 -1.1948844103465 1.8915882874266 0.065635686025688 0.74265427797359 0.97956629599268 1.069118024686 1.0160061726926 -1.0520595993836 0.58659854944228 -0.48042865217175 -0.60392909065405 -1.3349353119252 0.73881600388326 -0.90376269792354 1.2895117694189 1.1989789462821 -0.039795508053877 0.32734434624446 0.076273211699508 -0.2164823688708 0.47430301146383 0.021252077663304 -1.1131773418591 2.8655511175418 1.4643937733041 1.9935596602235 2.3091943665586 -0.7524480570557 -0.56672661311177 -0.018244506048485 -0.14094760019446 1.3312833109159 0.45680892806657 -0.062169466968104 0.417935279758 -0.34458116749215 1.259652434063 2.0395837083489 0.5085222764265 2.4087331500961 -0.29272201333664 -0.28034925772226 -1.2678196097834 0.11679934336391 -0.14453473029681 -0.67055866583591 0.54902814210895 -0.048937880795126 1.2056836137516 -0.80755094727531 0.36361434806904 -0.50422353279307 -0.3708397528454 -0.16907500105375 1.2802856755269 -1.2552923652054 5.7175889732407 -0.18530196503427 0.019198469748286 0.76316166691534 -0.29107923015786 0.7563467682354 -0.17002861298968 -0.97851422745742 0.1543965268397 -0.58392844943026 0.063125546859625 0.19424919332367 -0.43233554052909 -0.34364159688092 1.0389266421308 1.1034281468019 -0.26968749311337 1.0895094482101 0.38297249884617 0.0082038096668833 -0.40180632869674 0.033399767256361 -1.892658194341 0.091483950739907 0.42753085324409 0.13522321918876 0.28318684570591 -0.79783306801484 0.051331219840526 -1.8904998944836 0.53627974116723 0.15969531469833 0.26168059072636 -0.48989920805214 -1.7974127692729 -0.53598522686976 0.50225484810919 -0.10289488804686 -0.019116711117807 -1.3283503699168 0.24042818832515 -0.12884290948211 -0.39347943611902 -1.4184404296705 -0.14537142525237 -0.25788893033622 2.3033070421655 -0.16164061962116 -0.69269534729249 4.0799528268258 -0.62924878556147 0.69401443630959 -1.6122317636717 -0.80467544799133 2.5990906818645 -0.05544440615842 -1.0897990403388 1.3413264273113 0.15188412223395 -0.51578125757666 0.45586351894418 -0.17661247281073 1.0949297541181 -0.97116251061433 0.88085344120905 -0.98650049552071 1.1888618668972 -3.3791142769007 -0.42483221627118 -1.0723443558336 -0.86282393393193 -0.75455871986562 -0.77476982973515 -0.34543588420715 0.0078839308425552 0.015779013693496 -0.57574822927159 -0.36926408491769 0.69439329441329 -0.48195549701509 -0.29552966213486 4.0090158744015 -0.38059894021233 -0.46456805273911 -0.91763255299494 -0.74027409070159 -0.058189738012805 0.38434481567908 -0.79718051159716 -0.33428889411104 0.60253605567561 0.64893599711489 -0.85300279581277 0.36410084678534 -0.87073468099339 -1.0460919504729 -0.13202952648872 -0.080421939242493 -0.14311965240862 -0.12772774203114 0.82603253840044 0.81846925781674 -0.81417831527938 0.42224114220068 0.31482674809672 -0.21029416092702 -1.5130882829869 -0.53925986576005 -0.05560087572812 -0.41274841561806 2.4514655990912 -1.1306251522846 -0.027308909690668 0.38898759640108 -0.78771823206692 -5.8009453789926 -1.1627907084196 -0.022571584363564 -0.4209066191088 -0.16223053911909 -0.12654363295105 -0.14816123118939 0.55900424174694 -0.51078739432301 -0.20916403431083 -0.062959065249408 -0.26554739854258 -1.5138236442244 1.8601942907894 -0.55970028188435 0.34977842348145 2.2630495014563 0.44062330562773 3.0766458989463 -1.4118704938917 -0.46087374245118 -0.72573650898936 -0.044036896054224 0.51361223105332 -2.4644947732531 -0.93411882965746 0.91312887160175 -0.18074269542869 0.018706646720212 0.58954378223104 -1.5758137702833 -0.36181432773666 1.4749070489423 2.9909433216797 -0.86245705020654 0.97430231162438 -1.0495143405967 1.8330397348479 0.096129416481341 0.34874678193218 -2.0316435423708 0.4459606089915 0.0080591205799696 -0.055109073395908 0.0058768245916692 -0.020091276601234 0.9337225702435 1.4410234270212 0.35988355799203 0.14440391092215 0.34501792285104 0.94256035712028 -0.11416234704509 -0.45689555323415 -0.27049622901414 0.1901238194614 0.92804716645336 -0.25338651564985 0.19952934204819 0.078031474289652 0.52471386591774 0.48859778932358 0.47467815562688 -0.52846882892166 0.18053914122955 -0.64888861523154 0.47500598529755 0.79778279109002 -0.45907791094835 -0.11262955000972 -0.2854242011347 -0.18148268008153 0.12002408089497 0.14549794308133 -0.36085496065163 -0.83872968898772 0.48035526076891 0.20576902818191 -0.25776316937821 -0.93635879684671 -0.0016754945327833 1.7230256657431 -0.28073314061136 -1.2653527206799 0.6586248226327 0.18964835453223 -1.6841401076671 -0.43777688533667 0.43353074072943 -0.16247251022669 -1.3022630792849 -0.26348338764602 2.8039548002155 -0.12984164033926 -0.87709513621722 -0.23672411705278 0.64689478470051 -0.43468916365654 -0.26727509513071 1.4907785056181 -0.27051283483551 0.27290081521168 -0.80805337276204 0.27080949979755 -1.4748303975705 0.33382667484869 -0.31637165770914 0.42346385699042 -0.30541189849292 -0.27093586905677 -0.14642257314002 -0.34450202244309 0.73403325533926 -0.40397205309178 0.058959353002623 -0.82919726930815 0.15631580852145 -0.10195988610787 0.32811576997992 0.38594491437743 0.29829840582205 0.24348379277765 -0.18933142305333 1.1176149696864 -0.85936303846659 1.2775534639166 -0.22535331968045 0.14707024562306 -0.6023214257587 0.57689294541557 -0.21447961259685 -0.066960512363717 0.014248465509951 -2.9513978141108 0.18940898715467 -1.1219124781799 -0.543915205856 -1.9189861837872 0.35519367113759 -2.5140211613586 0.77444706994134 0.15567032520381 -0.86365632331548 0.072580208451215 0.051110960484319 0.128989365244 -0.56014434713361 0.50503001497921 -1.0058196709697 -0.66948943185284 -0.74219092963483 -0.051491399756838 -0.61892155405783 -1.8301529563479 0.34569929464933 -0.17490248806011 0.1985438325883 -1.4976741518577 0.015305628700521 -1.1368700377429 0.51117370814895 -1.0919791642055 0.27672415827728 0.33428624582012 0.63352128489807 -0.0093848502799423 -0.65100968544352 -0.55273874191744 -0.92636281944503 -1.6142699281596 0.13259286174848 0.90856189985745 0.56195080379069 -0.28919833301276 -0.64352812926237 -1.3493041197201 -0.59092335731068 -0.44720724106936 -0.79639287155769 -0.021101373491896 -0.38172804740921 -1.2380429957551 -0.6619053540429 -1.3707264074533 0.078772178518457 -0.37078386455355 -0.32771263131023 -0.30706974621691 -0.29386892062586 -0.095848333463443 -0.30808132321919 -0.83745174887173 0.3867128747644 0.38866840694857 0.38826872004558 -1.825700717656 -0.85398830650459 -0.35123187554956 -0.86494615170103 -1.0585566178392 -0.29306178198245 -0.57821274421453 -0.6386715758539 -0.90240074562972 -0.67216566952463 -0.50288474791075 0.19506583038577 0.41736889350824 -0.64322394470458 0.53363140530173 0.0097452835094904 -0.42407239062561 -0.40197238088154 -0.54980410040125 -0.041672296409697 2.55911540203 0.30155818958351 -0.21124719017588 1.2115033754924 -0.51358088283862 0.38303919802002 -0.61888692209956 -0.24339010589949 0.9896557702432 2.5550755046652 0.21914709174051 -0.98119941116703 -0.57059533168533 -0.25786656690976 -0.30521354112103 0.061334113234275 -0.97909519360643 -0.71635856652464 -0.46997283219942 -1.2875003051266 -0.54620773747253 -1.3463611220608 2.9955320264356 0.48048949288403 -0.56077439570775 -2.5635800260537 1.3451350623374 0.73204463667209 0.017350965997159 3.3810289484538 -1.3597122652067 0.17980769364313 -0.055978970891688 -0.9604999181819 0.35921244433487 -1.6273558389931 0.62828170471284 0.63540975236681 0.65204080526363 -0.90128730934574 -0.0012761474814022 0.43790622408438 -0.21242342392968 0.16085299427213 -0.80742595944815 -0.9830361282229 6.6725116119032 -0.45582646068298 -0.27256826657021 0.55283157143108 -0.73467823229382 0.471483367205 -0.22715059728836 -1.3873673389289 0.17875297099853 -0.54565239694423 -0.48043238686868 -0.94463933678805 -0.16901602819042 -0.36174374869306 -0.33022692809754 0.32004898836775 -1.221930571871 0.16211599238219 0.16462723523726 -0.0066070462990623 -0.73312194831512 -0.45636733102858 -0.62004334374012 1.0129874785552 0.20337990324867 -0.62135419903224 -0.31330626061607 1.0701669423965 -1.4731446085987 2.0096786690341 -0.82017436440325 0.136285600971 -0.47725700203635 0.15549847699807 -0.37213150858746 0.27144417431505 0.62056199496556 0.61766923918632 -0.17129095757684 -1.1579172500739 -0.4845696200681 -0.39603232847099 -0.8919936839647 -0.11520037327005 0.31144343440907 -0.62176172254062 -0.3041581637078 -0.48596986328157 0.011150682727186 -1.0158788675029 0.78953748147418 -0.0066659229478421 -1.1842372202918 0.98152096414823 -0.88794432370796 0.73351124363317 -0.12781090623806 0.82406015658057 1.6984156134339 0.87531094165059 0.27699502401158 0.50576587450403 0.76579162995398 -2.5184781684976 0.060639417232225 -0.38400269612452 -0.70792288175618 -0.15119156643118 0.28263884579867 -0.097884993440269 -0.37215228067636 0.086696566849385 0.25442577077209 -0.56100508051515 -0.18895062679438 -0.73373766945193 -0.71626059546122 1.3158087250277 -1.2794994099565 -0.43861309652969 0.033288700817505 0.61677090278536 -0.59211521494851 0.87720139032902 0.035283903551779 -0.60013984625374 -0.34363568323049 -0.28541841285505 1.72379059616 -0.13938435332472 -1.7767621448183 -0.47736570687613 -0.54869474716681 -0.43701127768728 -0.2479575928268 0.67450697298788 0.35747320882623 -0.055797007699014 -0.10677977320095 -1.4438227785212 1.5913684052119 -0.018117104183552 0.087223269474077 -0.52299731306338 -1.4475004300285 -0.20968753500774 0.26333252296411 0.023422488487764 0.30399726271831 -0.18760717658138 -0.23688616740175 0.45851660824182 0.42753421139217 -0.0877100719852 0.99781445813243 -0.33164150131226 0.06611068269725 -0.0087280508013015 0.36881236641118 -0.58606442715625 0.11678929684843 -0.13467006242064 -0.14380466290027 0.91562222850124 0.4843500611224 -0.96946240588293 0.53764912656669 0.53721808382415 -0.67029848860538 0.18637063088309 -0.072411423072289 0.35098987207155 -0.2167765032951 0.11126157482523 -0.37623516419528 -1.6078592744199 0.60831152024386 2.9787177500769 -0.83948469563084 0.32718199922929 -0.47124994781702 1.2965884835526 -0.60603012212931 -0.27945745119737 -0.14940855485309 0.85598583848859 -0.64449982996663 -0.38055536145338 -0.1241434098022 -0.9655113477076 -0.5298054120323 0.47621348781938 -0.24662878894477 -1.6772785613487 -0.10042086443372 -0.90966370875327 -0.64554535877316 -0.2221867529662 0.38047083734005 0.33376211766991 0.37177408181641 -0.62832591043259 -0.95543060863558 0.98706518173301 -0.29510833300986 1.0145835605055 0.001441061691253 -0.49292435869545 -0.59926482239438 -0.80549863191504 -0.43575631817587 0.38949256717141 -0.28092102558362 -0.45127555943937 -0.631560777207 7.6755956704215 1.5938119550648 -0.62752781807068 -0.27807971994309 -0.30746509375425 -0.61434581212543 0.0027586093121797 -0.70242882072523 0.63839611554855 -0.69915940811298 0.41476575294134 -0.0048122863690017 0.45818115870015 0.84010516952415 -0.99367546523221 -0.57717147689316 0.66167405669843 -0.79924653408422 -0.27644571817768 0.28464463991919 -0.060215794362057 0.76710626166237 1.2689237650405 -0.4412462974775 0.75070867604108 -1.3492918938482 -0.41398480475598 -0.67627331019226 0.054051705213944 -1.7521762089898 -0.11801921124953 0.55968586896031 -0.89564754805995 -0.41602774910464 -1.7416350454369 -2.0547332304032 0.88207827820208 0.41708485353518 0.11064175565962 0.7841153337341 -0.77528386030066 -0.4715114379713 -1.1719446789946 -0.60632734077439 -0.22033734160074 -0.82888831397122 0.94695464547541 0.24861133580203 0.26995637774747 -0.042216479818915 0.15334405079258 0.34747447717145 4.1717347902386 -0.37079292044233 -0.44624786424457 0.094271363698562 1.5206943903584 0.22706069860354 -1.013983432477 0.073869942681811 0.58444370674742 -0.10439445745002 -0.15500842347532 -0.18929356150565 -0.13119967985694 -0.6413146808639 0.63788963963717 1.396916236198 -0.74753949911837 1.5844216839374 -0.6559893876591 -0.74347674453151 -0.03048299901418 0.31832377588205 -1.1464154347512 -0.3452160287755 1.1270491045745 -0.0030244061427324 -0.25250318208141 -0.91341098825183 -0.49772360577042 -0.019116190915553 0.27354801349924 0.32659044944452 0.21033438456257 -1.1203109077446 0.898701477138 -0.0014093699317488 0.58010978008665 -1.124867607187 0.26556605037857 -0.4257845172043 -0.52867773272559 0.10608031514893 -0.58718838733968 0.40677677484523 -0.35296908416178 -1.6032592667341 -0.96032156401961 0.11573949734641 -0.95711536465498 -0.7780415973309 0.92928695837726 0.39616464712616 1.2829285482406 0.71119914996154 0.57200026907423 -0.33236209791794 0.47403380224573 -0.52445964399721 -0.20675566296492 0.2247750338618 -0.7803809732538 -0.39428651692804 0.75578645028389 -0.07177837146746 0.014991393873254 -0.90830109420597 -0.72093288954437 0.17718133042087 -0.088299357520414 -1.7522980775336 0.015731627784368 0.20488496832739 -0.4074485824799 -0.12047498788099 -1.670431934588 -0.16262708790379 -1.9851646252088 -0.31255087435952 -0.48223508437922 -0.56225231473119 0.066014189899732 0.54384776858073 0.9266711429557 0.28231688139786 -1.0865713091845 0.76470233752017 0.48402288868946 1.5075990235618 -0.12886299102059 -0.61293802541879 0.29169685353048 0.31313336740558 0.74679431426379 -0.2944792868623 -1.957197926484 0.46898043642206 -0.45503030201969 -0.40171951883588 -0.65730681368427 -0.79163616033106 -0.093699278570236 0.84439292732414 -0.08016798177059 0.66787444717057 -1.3275191932862 0.70679298990819 0.74271198280523 0.4221802994709 -0.26255137708227 -1.1973679426998 0.057433730850777 -1.0572184515041 1.1771487818656 0.19333444535963 0.031097017390964 1.4168190426162 -0.94087497812584 -0.9149032671791 -0.22946854372401 -1.6887883058756 0.14344220276271 -0.078048416449953 0.16007334679051 -0.097943827433691 -0.84367237021604 1.0273761861531 -0.093187043592222 0.11688619925368 1.3222705790813 -1.0658738370691 0.67341152664513 0.28156378399471 -1.109866417341 0.033483978836133 0.32642044282622 -0.082438800393773 0.30320544692978 0.26880749910741 -0.024741988318556 -0.20963122640139 0.29068062704193 0.15575063629056 0.029829651206645 0.70150301605756 -0.79042386315337 3.5973686365096 -0.12802066861051 0.48524995297152 0.82260237940767 -0.38408800525195 -0.54938811316117 -0.28775728833207 0.3349088114109 -1.4428323900357 0.084583153367345 0.49652650392335 0.75521693530727 1.6473906634096 -0.54659440712472 0.60866906346818 -0.00056958651867155 0.81554552344562 1.0574421889986 -1.0894774530344 1.2866334147989 -0.98154492910113 0.56301126438527 0.91096655446156 1.2378385915379 -0.71398189358536 -0.38353556008541 1.0236966242904 -0.42247906859333 2.7054501493874 0.12268191829187 -0.58143165165504 0.26792019893328 -1.2756421222343 -2.8811809667386 -0.040117188998175 0.4288457999517 1.965739120415 0.74526725375409 0.49562517957661 0.48645643923827 0.11867980365072 -0.12372350568137 0.35418838671844 0.067886672358782 0.30279400112102 -1.293072785993 0.51391744833306 -0.20178061322583 -0.39650825687342 -0.59916967910941 -0.64291607182381 -0.066720973523128 -0.3180782660376 0.18913875882675 -0.22968792808176 -0.88163734195335 0.39338983988066 2.3647413680554 -0.66967783075479 0.2233930947971 -0.17656125885694 -1.0827993536378 -0.34820673572742 -0.16576280106445 0.89372303332709 0.13259163323191 -0.49023284612874 -0.54269502748606 -0.065181279287977 0.41666958859893 1.3278639040473 -0.70009021464785 -0.00025948682191543 1.4191617655558 0.1674173813463 0.74140333203378 -0.69516419657657 0.16377858590886 -0.029758062362715 -0.56729113495114 0.9359758521098 1.2894890127799 0.63312188122909 0.79952524897705 -0.20654467054902 0.14576291227295 -0.38569609908026 1.3298936338806 0.19745215238933 -0.25460689024517 -0.46821623957615 -0.31035102425948 0.077791604024045 0.33428855676506 0.24473325100935 -0.53380218122168 0.080386716561595 6.727918417428 0.60119566128904 0.63066884003677 -0.62944547187705 -0.7939393372563 0.62364502893181 0.11823344742617 -0.6341557396108 -0.7130576693047 0.35699640648089 -0.88777665227665 0.72628368039763 -0.16414397354525 -0.11044447540328 0.49270448741212 -0.21945838792036 -0.22522682251908 -0.33694723260504 1.5921111418779 0.61800999004895 -0.25839448466101 -0.98906384973472 0.20609227456334 0.54157125139924 0.20523086914409 0.52298419850966 0.47448034591891 -0.31401927546339 -0.31740757660041 0.46545726516026 -0.232488209733 1.1521163850098 -0.34022108855346 0.13575399313579 -0.98412786316147 -0.90960197099742 -0.79556320564043 -1.3434736968208 0.01315882378761 0.43885146474765 0.91829533820065 0.99667614880235 -0.12279101667674 2.4963997361264 -0.15350880768108 3.2643170086487 -1.5435612272714 0.39598745944014 -0.37258809021237 0.02801087621703 2.2886457121168 -0.66228187272218 1.0964759814594 -0.49580957215712 -0.65010024659386 0.10177373525024 -0.18457533638416 0.45120646015374 0.56926586900436 0.51126977912125 0.62085617439943 -0.22718263172577 -0.1255551739199 0.6608939751249 1.5389041575657 -0.53937926600409 1.0786612470124 0.074130674511782 0.62981952199366 1.5216422657668 -1.1561967904786 -1.0712732027589 0.6571197816922 0.64438455535619 -0.97608103160925 -1.4763819713323 0.27148686214992 0.41804084675566 1.0452853034761 -1.6219553922877 1.2905564254849 -0.61125035238482 -0.56960001966578 -0.24847159804847 -0.46018562042899 1.6857035329973 0.81903589070272 0.080579073005399 -0.062335793449554 0.5562537282588 -0.80557909939712 -1.5968135751942 -0.19499018488831 0.18413007056091 -0.65798547350508 -0.12677323023233 0.68665205310319 0.13558231910374 0.27641174668596 0.53925751330756 1.0919265618241 0.060163201490393 1.1516393121275 -0.81016154431288 0.26604317534287 0.8816144222349 0.18605093744486 0.66892385220829 1.786286497256 0.79512754304506 -3.7583196943649 -0.49373877247273 -0.57386881610631 -0.32698598792928 -0.20406357183246 0.20722399539295 0.36041254144018 0.83011076508117 -0.35917500524568 0.49713353108467 -1.375846355151 1.8382451018684 0.28980468680646 -0.24835754413904 0.43777130820407 0.87899972219274 -0.25353412910852 0.078213489465572 0.64250539649952 0.64188754625332 -0.42522337883604 0.60844146303653 -2.8606616152414 0.70738653357725 0.60053219402719 2.7852204732084 0.60135559840706 0.058293120131726 1.0668465057611 0.58887221477792 -1.2374818955213 0.030793411292182 -0.14979373876817 0.70784046507904 0.39327027486623 0.45728835722737 0.15485964428945 0.47273161523124 -0.1519807481543 0.30934369028652 0.12917169871374 -0.16430245157073 -0.0083260264748022 -0.063190312887389 0.19775869257722 -0.28871694096067 0.088658663990173 0.75697285392831 0.31556071995948 1.592499246376 -0.36211924485471 0.70270999989387 -1.078020100715 0.06243616191123 -0.1836460182148 -0.42414942125037 -0.21336448316359 0.62393347253087 -0.6101164961837 0.37541337809363 -0.46828828171312 -0.16719457736806 -0.63307933483643 -0.00080954810905537 -5.6988026673616 -1.0460452836437 0.044968914171408 -0.317147696909 -0.14261715786147 -1.3092005978466 -0.011880670450011 1.0853346243548 -0.16674145997721 -0.19316354748147 0.88270610326579 -0.63178453720043 0.29396060973143 -0.43162998615298 -0.76866476612659 0.27233024840463 0.37342318590029 -0.85764867832116 -0.37126456793446 0.19246443250797 0.86530202761998 -0.7464663666648 -0.36167276341812 -1.2729342380204 0.27277283642301 -0.71507541001097 0.016152666890646 0.2619007136915 0.6011375783092 -0.31097525993371 0.10501477303872 -0.38721181428462 1.1071504671686 1.9340035568294 0.81290626667883 -0.28901315572833 0.92898318207083 0.24363814713091 0.70608995864684 1.0235216417617 0.0035428171593246 -0.131808684114 -0.027622602512744 3.7688119608855 0.063465089755634 0.26708126361323 -2.0780225684471 -0.60766177413731 0.47150720138606 1.1148681419419 0.74923575210192 0.84605045721415 -0.51914406058665 -0.21906787353808 -0.060131428725746 0.17709439287897 -0.12179387160005 -1.6960235334839 -0.68141818923915 -0.14755327758427 -0.75471728696994 -0.11254061263249 0.63196594373556 -0.78056270876834 0.33890789610066 2.191237579623 0.4166351288555 1.6699162208563 0.73175988985479 -0.0098345797422406 -1.7072250875147 0.014704841940612 0.13890532582892 0.76997404332396 0.19292402790183 0.15040693493317 0.23568066699973 1.5736940246956 -0.61643932182348 0.14685390422057 -1.5266243105889 0.43390873570159 0.34628944309869 -0.31347644463432 -0.92920728540049 -0.63746956742109 0.99074917920335 0.38895640755835 0.71435695552266 -0.58274351002632 -0.45322663259959 -0.15898454290212 -0.58266586611285 -0.68077267763394 -0.38964189319349 0.80744413651434 0.62214191946768 0.65593074282194 -0.26262180097639 0.57217199631917 -0.12569894645466 0.28054580684958 0.99230389062075 0.60181948201746 1.5687839205955 -1.2694347629545 0.58813781414636 0.5763709875073 -0.92939350233209 0.087937065091313 -1.1616987143514 0.10171507857489 1.0043749828054 1.0653741177327 0.32588810744867 2.6855756624611 0.042278481465024 2.3606526493522 2.6658214579057 0.15762161332589 -2.1230965616491 1.6465613598284 0.19272834665146 -0.87643798280424 -0.84286009657477 1.3401559590197 0.67111505408567 -0.43537642728667 1.0379059479064 -0.21383750322687 -0.079344505912897 2.8014659870194 -1.3505454304156 0.40641047100527 -0.51587824329714 -0.42050639226888 3.0263525828011 2.4139152517229 0.049519540380768 1.6984202830219 1.4000081487672 0.053783627980172 0.72454690825763 1.2455315683883 0.56628981258347 -1.6680652685618 -0.8020415474318 0.86580374006774 0.22973802642366 0.05442695053953 0.92822138547449 -0.89893416176266 0.078627963793256 0.01260671456878 -0.46079415198024 0.26635576619604 0.39154186978583 0.86392738379642 1.1233532358291 -0.16127988597617 0.79846409574509 -0.81924794700691 0.39630986302838 -0.2374447010426 0.46868879094756 -0.9871919483635 -0.122590618573 0.20220982572204 0.17062530194557 3.7882873566135 0.082307599784005 -0.030083166343682 -0.17490740041681 0.69799513689931 0.62220116752613 0.64843913145535 0.0018060874600444 0.40349626711648 0.59410126958586 0.31445055252555 0.43709123277211 -0.50674462138822 0.77233773316793 0.45410927422807 0.73005287641325 -0.66867987703399 0.099172740093491 0.034212213451336 0.57390044385209 -5.6345741615968 0.080238054725134 1.2406456815698 -0.044055334513843 -0.34956994432524 0.13435650348881 0.97052585475404 0.18135863805188 0.36177150123266 0.33338085537282 0.62146336155793 0.32436332478101 0.54342691741227 1.1285967596879 0.26638834467878 -0.26908018270733 3.6120309902898 0.093576185757803 0.5637611471276 -0.092222538302003 -0.96217493013491 0.95262740191796 -0.86944103442305 -0.76447593803522 1.0037062542704 -0.71653763125088 -0.27686605184778 1.2258342170272 -2.658833148663 -1.0623887683945 0.46036217898434 0.67724084045958 -0.536568208355 -3.3754733745147 0.89101913473738 -0.41310335314383 0.46515731806453 -0.45789533150716 -0.037351393252031 -0.84180256942806 2.3388123080784 0.6995238550397 0.85757539323614 -0.088815736362369 -0.54215487081594 0.31606748123383 0.54109630307905 -0.10373732884477 -0.32981863701181 0.62872317473509 0.02357433648519 -0.44284201042938 -0.33209731146995 0.42578125805018 1.6578088106535 0.90030623779963 0.95606015635837 0.43232176713779 1.1932824651503 -0.44275434780659 1.8658112794552 1.0762838601233 1.0060158610884 1.2455467018509 0.44077156350155 0.49728427776102 -1.2861226702529 -0.53024482131177 0.97046554864556 -1.1755434882582 -0.42047581103999 0.29445814486762 -0.3020702960377 0.46512238213212 -0.13478967431988 -1.3554429791678 -0.60843588282757 -0.70834902112897 -0.087673989827221 0.54249067738292 0.47489257032396 -0.32544785837116 0.6992492811899
[truncated: 14,822,935 more chars]
